# Supplementary material for: Integrative Analysis Reveals Relationships of Genetic and Epigenetic Alterations in Osteosarcoma
Source: PLoS One. 2012 Nov 7;7(11):e48262. doi: 10.1371/journal.pone.0048262 (PMC3492335; doi:10.1371/journal.pone.0048262)
Supplement: Table S3 — List of 328 significantly differentially methylated genes. (XLSX) [file pone.0048262.s011.xlsx]

## Sheet: Table S3
Table S3. List of 328 significantly differentially methylated genes (some with multiple probes) compared to the normal osteoblasts (Kresse et al)
Gene symbol	Probe ID	logFC	Adjusted p-value
ABCA3	cg00949442	6.33286	0.00407061
ABHD9	cg05488632	8.30184	4.08e-11
ACCN4	cg17610929	7.75726	0.000653399
ACCN4	cg19210770	7.55951	2.06e-05
ACOT11	cg10266490	6.66981	0.000203262
ACOT12	cg21942082	7.29939	2.26e-05
ADAM33	cg14089692	6.14037	0.00249649
ADAM8	cg16786703	6.95117	0.000554356
ADAMTS18	cg03238797	6.08576	0.00134963
ADAMTSL1	cg00116234	6.28382	0.00352428
ADAMTSL2	cg14201417	7.53501	0.000236844
ADAMTSL2	cg25580018	7.08308	1.71e-05
ADCY4	cg12265829	6.59303	1.21e-05
ADCY4	cg16761581	6.22451	2.81e-06
ADHFE1	cg01988129	6.28102	8.72e-05
ADRA1A	cg22461835	6.37906	0.000502795
AFAR3	cg11376198	6.2308	6.95e-05
AJAP1	cg20959866	6.94592	4.87e-05
ALDH1A3	cg21359747	8.31522	7.15e-05
ALOX12	cg03760483	9.08651	6.56e-10
ALX4	cg04970352	6.22727	0.00325774
ALX4	cg07696033	7.41846	2.52e-10
ALX4	cg08914623	7.20059	0.00403341
ALX4	cg13807496	6.19473	5.07e-07
AMT	cg20191453	9.21176	3.31e-11
AOX1	cg02144933	6.59518	4.53e-05
APH1B	cg17207590	6.12809	2.87e-06
ARHGAP8	cg09954385	7.61967	2.78e-05
ARHGAP8	cg13757640	6.52972	0.00029453
ATP6V0C	cg05483509	7.25113	6.56e-10
ATP8A2	cg12111714	6.22997	7.57e-07
B4GALT6	cg07027513	6.80322	0.000472047
BHMT	cg05890484	7.61093	9.33e-07
BHMT	cg10660256	8.43839	7.41e-08
BLVRA	cg17571291	6.23812	1.63e-08
BTG4	cg22879515	6.71214	0.00438413
BTG4	cg23211240	6.4857	0.000424575
C10orf116	cg09715672	6.9126	1.04e-05
C10orf82	cg07621046	7.48667	0.000167967
C10orf82	cg17349199	6.82641	0.000230851
C14orf50	cg12281657	6.36771	6.88e-06
C19orf35	cg20973210	7.28286	2.75e-07
C1orf104	cg22234962	6.00904	2.92e-06
C1orf115	cg01471713	7.94295	2.1e-06
C1orf172	cg21921474	6.81532	6.82e-06
C1orf51	cg09563216	6.19416	3.01e-05
C1QTNF5	cg20483374	7.25616	2.8e-05
C1QTNF5	cg26090652	6.36577	0.00103267
C3orf15	cg08145590	8.27357	0.000372872
C6orf206	cg04600618	7.6408	0.00112756
CA4	cg04532952	6.32567	0.00182596
CACNA1G	cg18454685	6.07823	3.08e-05
CALCA	cg06295856	6.9624	0.000200754
CALCA	cg09068492	6.51424	0.000465703
CCDC19	cg02849695	7.99923	4.45e-05
CD164L2	cg05436231	10.0815	1.92e-09
CD248	cg00350296	6.39928	7.64e-07
CD74	cg19928046	6.27956	4.42e-05
CD8B1	cg26850754	6.12913	0.00189082
CDCP1	cg24975222	9.52024	1.53e-06
CDH1	cg00240312	7.09875	0.000128622
CDH1	cg11667754	6.41668	6.59e-05
CDKL2	cg14988503	8.49618	2.95e-05
CDKL2	cg24432073	8.23739	8.94e-06
CDKN2A	cg07752420	6.44078	6.55e-06
CDKN2A	cg09099744	9.08838	7.27e-06
CDKN2A	cg10895543	7.8756	4.19e-06
CDKN2B	cg10210238	7.08234	0.000315592
CELSR1	cg06268694	7.96281	0.0151779
CFTR	cg25509184	6.43555	3.71e-05
CKMT2	cg10978355	8.78715	1.78e-06
CLDN11	cg20449692	7.05639	0.0181177
CLDN6	cg07384961	8.71602	2.23e-07
CLDN7	cg25718402	8.77936	8.92e-06
CLIC6	cg10722799	6.36467	0.00109868
CMKLR1	cg06933965	8.12361	3.95e-07
CMTM2	cg01683883	6.90409	1.09e-08
COL12A1	cg08009622	8.35905	9.23e-05
COL14A1	cg23196831	7.76352	2.32e-06
COL9A2	cg24686358	7.21812	2.32e-05
COL9A2	cg26710722	6.67614	0.000152985
CORO6	cg06038133	6.0074	5.81e-07
COX7A1	cg24335895	6.3918	8.06e-09
CPNE5	cg21716693	6.27803	1.26e-05
CPT1C	cg21604803	7.98948	9.42e-06
CRABP1	cg19777470	7.4842	0.000131325
CRIP1	cg02000005	6.18062	0.000276617
CRMP1	cg03544320	6.13407	0.00841663
CRYBA2	cg10775273	9.84174	2.53e-06
CRYGN	cg22830895	6.81524	1.08e-05
CTHRC1	cg26952662	6.28558	0.00465184
CTSK	cg20802392	6.17461	9.93e-06
CXCL5	cg10088985	7.15612	1.19e-05
CYB5R2	cg03826976	6.79173	0.0115531
CYP24A1	cg18956481	6.24382	0.000129825
CYP2E1	cg13315147	6.33398	0.00247911
DCDC2	cg16306115	6.13837	0.000239955
DES	cg18182399	10.1489	4.67e-10
DGKZ	cg18765542	7.63624	2.87e-07
DGKZ	cg24407308	6.75979	4.95e-05
DHH	cg03549571	7.32807	0.00146658
DLEC1	cg00807586	7.04557	3.32e-06
DLEC1	cg23881725	7.45693	6.9e-07
DNAH3	cg25957124	6.23356	2.87e-05
DNAJC18	cg10356060	6.31571	0.0454041
DPYS	cg10303487	6.88605	0.0105546
DRD4	cg06825142	8.1593	8.01e-06
DSCR6	cg13460409	7.17039	0.000243378
DYRK1B	cg10294836	6.02483	0.00820289
DYRK1B	cg18851831	6.66353	0.00570051
ECE1	cg22054164	7.32776	7.41e-08
EDG4	cg12992720	6.27067	4.34e-05
EFCAB1	cg22836229	6.81648	0.000925396
ELN	cg05822532	8.52104	4.34e-07
ELN	cg27360098	6.48293	1.48e-07
ENTPD2	cg25483003	8.51103	3.68e-07
ENTPD3	cg17200465	7.16886	1.87e-07
ENTPD3	cg17264618	6.30374	0.000958565
EOMES	cg15540820	7.86489	9.49e-07
EPHA1	cg18997129	6.02361	3.99e-05
EPO	cg08575537	7.04302	0.00029903
ETNK2	cg03718539	6.30696	1.03e-05
ETV7	cg04289385	6.30839	1.58e-07
F11R	cg00446235	6.99457	0.00125052
FAM57A	cg25186143	6.34135	0.00173409
FARP1	cg00221494	6.412	1.29e-05
FBP1	cg26759551	7.4261	2.02e-05
FBXO2	cg01420388	8.26738	4.58e-07
FBXO39	cg02613386	7.27648	7.11e-07
FBXO39	cg20723355	9.09964	4.09e-07
FEV	cg24178740	6.07652	4.18e-08
FEZ1	cg19433435	6.06856	1.43e-05
FGF20	cg14605021	6.3507	2.04e-05
FGF20	cg24030449	7.92402	3.03e-05
FLJ23191	cg25550573	6.24841	0.000481575
FLJ32784	cg04637372	6.09932	0.000198899
FLJ36070	cg15475323	7.16414	0.0008887
FLJ40125	cg03213216	6.32287	6.64e-06
FLJ43752	cg04329454	7.33189	1.95e-07
FLJ90575	cg03782453	7.16277	0.000112189
FLJ90650	cg25044651	6.59869	0.000442932
FLT4	cg00489401	7.013	0.000196695
FMNL1	cg00853068	6.11542	8.51e-06
FN3K	cg21697134	8.4626	7.86e-05
FOXE3	cg18815943	6.37324	0.0141219
FOXL2	cg17503456	6.19404	0.00634642
FOXQ1	cg14809191	6.32642	0.001131
FSD1	cg25902889	6.91359	1.11e-05
GAL3ST3	cg21238818	8.93551	2.53e-08
GATA2	cg06490988	6.88283	5.65e-05
GATA4	cg01546563	6.28059	0.0036256
GATA4	cg13434842	7.13812	0.000584981
GATA4	cg19172575	6.09617	0.000192605
GCM2	cg02844545	6.52307	9.49e-07
GCM2	cg09829319	6.01927	0.00089672
GDF5	cg03547924	8.14864	9.91e-08
GDF7	cg12949975	6.47497	0.00132185
GNG4	cg02780849	7.0108	2.14e-06
GNG4	cg09649610	6.09782	0.000254021
GNMT	cg10056627	6.39214	0.00343408
GNMT	cg14338887	7.99665	0.00261101
GNMT	cg23696834	6.10136	0.00123903
GNMT	cg24101359	7.62373	0.0012389
GPC2	cg18691434	7.77019	4.36e-05
GPR24	cg21342728	6.48437	2.17e-05
GPR25	cg21870884	6.58211	6.68e-06
GPR75	cg14832904	7.84637	2.98e-06
GPR75	cg19664945	6.10277	8.27e-06
GRB7	cg17740645	6.71107	6.19e-06
GRIA1	cg17020834	6.33294	0.001736
GSTM2	cg16670497	6.73101	0.00669161
GUCY2D	cg25465406	6.13787	0.000224509
H19	cg04715462	8.49472	9.1e-07
H2AFY	cg01550148	6.07707	7.07e-06
H2AFY	cg24628744	6.60256	8.21e-07
HCG9	cg04623837	8.99706	2.15e-09
HCG9	cg23244913	10.0992	9.74e-09
HES6	cg24127874	7.64823	9.04e-08
HEYL	cg25462291	6.04331	0.0161871
HIST1H1A	cg14652095	6.90036	0.00017902
HIST1H2BB	cg21250296	6.04183	0.0036256
HIST1H2BE	cg21146268	6.08162	1.4e-05
HIST1H3E	cg07922606	8.20223	0.0059123
HIST1H4F	cg05159188	6.50859	0.00237515
HIST1H4F	cg08260959	6.13036	0.00406653
HOXA6	cg04265576	6.65281	4.52e-05
HOXA7	cg26511321	6.06739	6.51e-09
HOXB1	cg07823492	7.49521	1.45e-05
HOXB6	cg18878432	6.24798	2.49e-08
HOXD12	cg03874199	9.61335	4.54e-12
HOXD12	cg23130254	9.46662	3.73e-11
HOXD13	cg19325985	6.10143	7.68e-14
HOXD3	cg18702197	6.86585	1.27e-06
HOXD4	cg00767581	7.73332	1.92e-09
HOXD4	cg01152019	8.06816	6.51e-09
HOXD4	cg12127282	6.76054	6.45e-13
HOXD4	cg14399060	6.4271	8.77e-06
HOXD4	cg18750960	7.0861	5.6e-05
HSF4	cg06621126	7.4138	0.000354663
HSF4	cg22374142	6.51525	1.09e-06
HSPA2	cg16319578	6.33646	0.0263433
HSPB6	cg24673765	6.70258	0.00183926
HTRA4	cg12535715	6.45207	0.000273208
HTRA4	cg27258399	6.89885	0.000268339
ICAM1	cg22874046	6.10844	0.00977468
ICAM4	cg21494776	7.01386	2.93e-07
IGFBP1	cg05660795	6.15972	5.2e-05
INA	cg23642747	6.47373	7.63e-06
IQGAP2	cg02387679	6.42217	0.00153905
IRF6	cg10074409	8.3836	5.44e-10
IRF6	cg23283495	6.04294	0.000145717
ISYNA1	cg11102782	6.50299	6.18e-07
KCNA1	cg08832227	6.01149	0.00128792
KCNA3	cg00995520	6.4217	0.00167328
KCNA3	cg03483626	6.07629	0.00771406
KCNC1	cg27409364	7.84251	0.000118169
KCNC3	cg06572160	6.6482	9.35e-07
KCNC4	cg05675373	7.04846	0.000947365
KCNG3	cg27553955	6.10326	0.00109209
KCNK3	cg01643580	6.49051	5.42e-05
KCNK4	cg01352108	6.16534	1.27e-05
KCNQ1	cg17820828	6.60875	0.000103423
KCNQ1DN	cg04457979	7.46591	0.000216306
KCNQ4	cg00630164	6.85415	0.00133438
KCTD4	cg04439215	6.22402	2.57e-08
KIF5A	cg04270799	6.06443	0.00167266
KISS1R	cg12998614	6.60367	1.29e-06
KIT	cg27154163	6.57362	0.000274473
KIAA0746	cg10150813	6.03441	1.36e-07
KIAA1324	cg26045220	6.49304	0.000224622
KLHDC7B	cg18533225	6.06301	8.18e-06
KLHL21	cg19884658	6.48767	0.000119125
KRT19	cg11462865	7.81583	0.00083755
KRTCAP3	cg11618577	6.09001	2.22e-07
LAD1	cg25947945	7.1335	1.21e-06
LCAT	cg26924825	6.47957	4.44e-05
LEP	cg12782180	7.61778	4.41e-07
LEP	cg19594666	7.20416	4.38e-06
LHX9	cg08008403	8.0241	1.95e-07
LOXL3	cg23674882	6.00946	4.74e-06
LRP8	cg17095731	6.68052	4.66e-07
LTF	cg15261665	7.6264	2.72e-05
LTF	cg17527798	6.93958	0.000100518
LYPD5	cg12768605	6.1269	0.0101491
MALL	cg01615704	10.3043	5.83e-11
MAPK13	cg24155668	6.81181	0.000112083
MATK	cg09416313	6.40989	0.00235644
MBP	cg20801056	6.20925	0.00106033
ME3	cg09645888	6.18209	6.64e-05
MEGF10	cg06940792	6.71074	0.00958611
MEGF10	cg26465611	7.04353	0.000335801
MFSD7	cg24693053	6.2321	1.21e-05
MT1A	cg09137696	6.03988	0.00387196
MT1G	cg09985279	6.49371	1.79e-05
MT1H	cg04557383	9.58029	5.01e-09
MYOD1	cg18555440	6.56798	0.000583611
NEUROG1	cg11946503	6.3452	2.76e-06
NEUROG1	cg14958635	7.08799	0.000486849
NPM2	cg26401870	6.80324	3.46e-09
NPM2	cg26411702	7.0623	2.72e-07
NR1D2	cg20855344	6.0561	5.42e-05
NR2E1	cg03958979	7.23936	0.00230098
NR2E1	cg19697981	6.62439	1.62e-05
OTOP3	cg00638514	6.35261	0.00838485
OTOP3	cg27243140	6.16775	0.00258046
OVOL1	cg13496736	8.25515	1.63e-05
OXCT2	cg04144788	6.71112	0.0025284
P2RY6	cg06637774	7.1995	0.00310074
PACSIN1	cg23239444	6.00694	0.000340972
PADI2	cg19282714	6.6323	0.00385127
PAOX	cg18361093	6.41001	0.000196564
PAQR9	cg00970325	7.48371	0.00395903
PARD6A	cg15426734	6.33742	7.76e-05
PAX3	cg19352038	6.98951	1.22e-08
PAX7	cg07536847	8.30442	2.4e-05
PCDHGB4	cg00911351	7.20007	4.33e-07
PCDHGC4	cg15361590	8.71866	7.17e-11
PDE4C	cg17861230	7.28315	0.000568471
PHOX2A	cg08876932	8.58842	0.000452105
PHOX2A	cg18722841	7.00803	0.00213315
PIP5KL1	cg06765514	6.71356	1.44e-06
PKDREJ	cg11377136	7.88687	7.49e-05
PKP1	cg19570545	6.56307	0.00015831
PLEK2	cg17641252	6.52403	3.25e-05
PLEKHG6	cg25268678	9.04668	2.03e-05
PODN	cg23092823	7.4306	5.15e-08
POU2F3	cg19363546	6.74197	0.000470493
POU3F1	cg17791651	6.3817	0.00271004
PPL	cg16213655	7.45978	2.14e-07
PPP1R13L	cg03554552	7.25307	0.00872379
PRDM14	cg01295203	7.98246	0.000959916
PRP2	cg15518950	6.45583	8.29e-09
PRPH	cg09595479	6.32613	0.000182531
PRRT1	cg13035743	6.42419	1.29e-05
PTGDR	cg09516965	9.19809	4.33e-05
PTGDR	cg24989962	9.41661	2.89e-08
PTPN6	cg04956511	8.55662	8.4e-07
RAC3	cg03000846	6.43552	0.00327678
RAET1L	cg09638834	6.94044	0.00161252
RBM35B	cg20264732	8.69428	9.95e-09
RBP4	cg12331389	6.20421	0.0100419
RHCG	cg24653181	6.35935	0.00148777
RIPK3	cg20822579	7.44375	1.41e-07
RND2	cg05270634	8.57514	2.61e-05
RNF190	cg09644722	6.79394	3.03e-05
RTBDN	cg08694544	6.18482	0.00482632
RTKN	cg00689340	7.59543	3.12e-05
SALL4	cg06303238	7.41162	3.59e-12
SCUBE3	cg21604042	10.1634	6.18e-09
SECTM1	cg02787991	6.52991	0.0038561
SEMA3F	cg07640473	7.69496	0.00279607
SERHL	cg12078929	8.44855	0.000653383
SFRP2	cg23207990	6.14896	0.000884814
SLC15A3	cg21992250	6.60242	1.28e-08
SLC16A12	cg12005098	6.21997	0.0230095
SLC22A16	cg22334665	6.3606	7.1e-05
SLC22A18	cg03336167	7.9325	8.57e-07
SLC22A18	cg04726200	8.34209	6.51e-09
SLC22A18	cg19497444	9.55022	8.45e-11
SLC26A5	cg09492887	6.30935	1.45e-05
SLC30A2	cg07766612	6.18869	0.00149246
SLC34A2	cg19616230	9.07329	2.72e-05
SLC4A11	cg11004890	6.5239	0.000427188
SLC5A10	cg21495715	6.02783	3.76e-05
SLC5A7	cg16232126	7.56489	0.000456009
SMOC2	cg09214254	6.53012	8.6e-05
SNCG	cg21012874	6.20964	0.000118058
SNX9	cg20179697	6.42421	0.000232495
SNX9	cg26845300	7.14789	0.00340224
SOX17	cg21226224	6.11306	0.00729682
SPAG17	cg04624659	6.13863	0.00395389
SPAG6	cg06908778	7.60247	3.9e-05
SPAG6	cg25802093	7.63838	4.58e-05
SPINT1	cg04868764	6.50201	1.31e-05
SPINT2	cg15375239	9.64282	0.00010937
SPOCK2	cg10983208	6.2191	0.000104016
SST	cg02164046	6.12745	0.00343408
ST14	cg10089145	6.106	0.00260786
STEAP4	cg00564163	6.04937	0.00013532
STK25	cg21144270	6.16089	0.00158261
SUSD3	cg09160477	7.09102	0.000298221
SYNJ2	cg15824056	6.12484	1.87e-07
SYT12	cg09967877	6.71219	0.00554794
TACSTD1	cg16076328	6.9404	0.000457417
TACSTD2	cg16080552	7.11542	2.9e-10
TAL1	cg19797376	6.07888	1.1e-07
TBC1D1	cg25608041	6.32511	2.74e-06
TBX1	cg02887841	7.00058	0.00109694
TBX21	cg20209009	7.07084	5.21e-05
TBX5	cg21907579	7.90815	4.4e-06
TCTEX1D1	cg24110050	7.04839	2.3e-07
TDRD5	cg12277666	6.35198	0.00156962
TEKT3	cg26898336	6.03288	0.00494158
TERT	cg02545192	6.11822	0.00061033
TF	cg24879335	7.19741	8.45e-07
THRB	cg21303011	6.00105	0.00209369
TIAM1	cg15853125	6.45864	3.22e-06
TLX2	cg00234616	6.3608	2.9e-06
TLX3	cg25720804	8.06843	0.0120711
TNFAIP2	cg20368904	6.42871	2.36e-12
TNFRSF10C	cg14015044	7.8164	0.000315605
TNFRSF10C	cg27090216	9.15983	5.47e-06
TNFRSF10D	cg01031400	7.3988	0.00578227
TNFRSF10D	cg11947493	6.45315	0.00457064
TNFRSF10D	cg22783363	6.31979	0.00221232
TNFRSF18	cg14886269	8.94368	1.21e-07
TNFRSF1B	cg26189983	6.03216	2.05e-06
TP73	cg00565688	8.40174	0.00115427
TP73	cg04391111	7.74544	0.00132387
TRAK1	cg24877842	6.19804	1.29e-05
TRH	cg01009664	6.89725	7.13e-05
TSPYL5	cg15747595	6.15693	0.0064823
TWIST1	cg09674215	6.89111	1.62e-08
UBXD3	cg06911113	6.90406	2.11e-05
UCP1	cg14223995	7.57914	0.000412088
UNQ9438	cg10549973	8.1508	9.43e-08
UTF1	cg09053680	7.66405	0.00347409
WDR8	cg26128092	6.34828	0.001313
WIF1	cg19427610	6.31706	0.00247744
WNK2	cg20616414	7.45511	0.00108827
WT1	cg01693350	7.27397	0.00309632
WT1	cg04096767	7.32598	0.000210008
WT1	cg04456238	7.2058	0.000560274
WT1	cg05222924	6.77514	0.00273086
WT1	cg12006284	6.95083	0.000447714
WT1	cg13641903	8.37823	8.16e-08
ZAR1	cg18342279	6.74708	0.000345216
ZFP42	cg06274159	8.72355	1.89e-12
ZFP42	cg14189571	7.07564	1.16e-06
ZFR	cg13954292	6.2941	3.1e-08
ZMYND12	cg06346081	7.28513	1.29e-06
ZMYND15	cg18056600	7.48557	8.31e-07
ZMYND15	cg19841506	6.78594	9.61e-06
ZNF154	cg08668790	9.1894	8.49e-11
ZNF154	cg21790626	8.64022	2.22e-08
ZNF560	cg05221167	7.34225	0.00303847
ZNF702	cg02440177	6.57018	0.0189218
