# Supplementary material for: Integrative Analysis Reveals Relationships of Genetic and Epigenetic Alterations in Osteosarcoma
Source: PLoS One. 2012 Nov 7;7(11):e48262. doi: 10.1371/journal.pone.0048262 (PMC3492335; doi:10.1371/journal.pone.0048262)
Supplement: Table S4 — Top 10 clusters from enrichment analysis of differentially methylated genes in DAVID. (XLSX) [file pone.0048262.s012.xlsx]

## Sheet: Table S4
Table S4. Top 10 clusters from enrichment analysis of 328 differentially methylated genes in DAVID (Kresse et al)
Annotation Cluster 1	Enrichment Score: 5.127317978001356
Category	Term	Count	%	PValue	Genes	List Total	Pop Hits	Pop Total	Fold Enrichment	Bonferroni	Benjamini	FDR
GOTERM_BP_FAT	GO:0048598~embryonic morphogenesis	25	8.14332	2.78383e-09	RBP4, GDF5, HOXD12, HOXD13, PAX3, KCNQ4, ECE1, ALDH1A3, HOXA6, HOXA7, GATA4, ALX4, TLX2, TWIST1, FOXL2, TBX5, EOMES, NEUROG1, TBX1, CELSR1, HOXB1, SALL4, HOXD3, HOXD4, HOXB6	252	307	13528	4.37154	5.04986e-06	5.04986e-06	4.73174e-06
GOTERM_MF_FAT	GO:0043565~sequence-specific DNA binding	35	11.4007	8.49985e-09	MYOD1, ETV7, THRB, HOXD12, HOXD13, PAX3, NR2E1, WT1, FEV, TAL1, GATA2, FOXQ1, NR1D2, HOXA6, POU2F3, PAX7, GATA4, HOXA7, POU3F1, HSF4, TLX3, ALX4, TLX2, LHX9, TERT, PHOX2A, FOXL2, TBX5, TBX1, HOXB1, GCM2, HOXD3, HOXB6, HOXD4, FOXE3	243	607	12983	3.08069	4.07142e-06	4.07142e-06	1.21663e-05
UP_SEQ_FEATURE	DNA-binding region:Homeobox	17	5.53746	6.77181e-08	PHOX2A, HOXD12, HOXD13, PAX3, HOXB1, HOXA6, HOXD3, POU2F3, PAX7, HOXD4, HOXA7, HOXB6, POU3F1, TLX3, ALX4, LHX9, TLX2	305	190	19113	5.60692	6.48719e-05	6.48719e-05	0.000106407
GOTERM_BP_FAT	GO:0048568~embryonic organ development	17	5.53746	1.26876e-07	RBP4, FOXL2, EOMES, SPINT1, NEUROG1, TBX1, GATA2, KCNQ4, HOXB1, HOXA6, ALDH1A3, HOXD3, HOXD4, GATA4, HOXA7, HOXB6, ALX4	252	172	13528	5.30583	0.000230126	0.00011507	0.000215653
GOTERM_BP_FAT	GO:0043009~chordate embryonic development	22	7.16612	9.59346e-07	RBP4, EOMES, SPINT1, CDH1, TBX1, PAX3, CELSR1, GATA2, HOXB1, SALL4, ECE1, SFRP2, HOXA6, PAX7, HOXD3, HOXD4, HOXB6, GATA4, HOXA7, ETNK2, ALX4, TWIST1	252	331	13528	3.56802	0.00173874	0.000579917	0.00163061
GOTERM_BP_FAT	GO:0009792~embryonic development ending in birth or egg hatching	22	7.16612	1.10294e-06	RBP4, EOMES, SPINT1, CDH1, TBX1, PAX3, CELSR1, GATA2, HOXB1, SALL4, ECE1, SFRP2, HOXA6, PAX7, HOXD3, HOXD4, HOXB6, GATA4, HOXA7, ETNK2, ALX4, TWIST1	252	334	13528	3.53598	0.00199873	0.000500058	0.00187467
GOTERM_BP_FAT	GO:0048562~embryonic organ morphogenesis	14	4.56026	1.12122e-06	RBP4, FOXL2, NEUROG1, TBX1, KCNQ4, HOXB1, HOXA6, HOXD3, ALDH1A3, GATA4, HOXA7, HOXB6, HOXD4, ALX4	252	133	13528	5.65079	0.00203183	0.000406697	0.00190575
SP_PIR_KEYWORDS	Homeobox	17	5.53746	1.63998e-06	PHOX2A, HOXD12, HOXD13, PAX3, HOXB1, HOXA6, HOXD3, POU2F3, PAX7, HOXD4, HOXA7, HOXB6, POU3F1, TLX3, ALX4, LHX9, TLX2	305	242	19235	4.43023	0.000588581	0.000294334	0.00225141
INTERPRO	IPR017970:Homeobox, conserved site	17	5.53746	2.2328e-06	PHOX2A, HOXD12, HOXD13, PAX3, HOXB1, HOXA6, HOXD3, POU2F3, PAX7, HOXD4, HOXA7, HOXB6, POU3F1, TLX3, ALX4, LHX9, TLX2	283	232	16659	4.31344	0.00129196	0.000646188	0.00328155
INTERPRO	IPR001356:Homeobox	17	5.53746	2.64816e-06	PHOX2A, HOXD12, HOXD13, PAX3, HOXB1, HOXA6, HOXD3, POU2F3, PAX7, HOXD4, HOXA7, HOXB6, POU3F1, TLX3, ALX4, LHX9, TLX2	283	235	16659	4.25837	0.00153211	0.000510965	0.00389199
INTERPRO	IPR012287:Homeodomain-related	17	5.53746	3.1086e-06	PHOX2A, HOXD12, HOXD13, PAX3, HOXB1, HOXA6, HOXD3, POU2F3, PAX7, HOXD4, HOXA7, HOXB6, POU3F1, TLX3, ALX4, LHX9, TLX2	283	238	16659	4.20469	0.00179826	0.00044987	0.00456868
SMART	SM00389:HOX	17	5.53746	7.90189e-06	PHOX2A, HOXD12, HOXD13, PAX3, HOXB1, HOXA6, HOXD3, POU2F3, PAX7, HOXD4, HOXA7, HOXB6, POU3F1, TLX3, ALX4, LHX9, TLX2	171	235	9079	3.84081	0.0010504	0.0010504	0.00923912
SP_PIR_KEYWORDS	DNA binding	19	6.18893	8.65095e-06	MYOD1, HIST1H2BE, THRB, HOXD12, HOXD13, WT1, TAL1, HOXB1, HOXA6, PAX7, HOXD3, HOXD4, HOXB6, GATA4, HOXA7, HIST1H4F, POU3F1, HIST1H3E, TWIST1	305	340	19235	3.52425	0.00310089	0.000443574	0.0118757
GOTERM_BP_FAT	GO:0048706~embryonic skeletal system development	10	3.25733	1.21315e-05	RBP4, HOXB1, HOXA6, PAX7, HOXD3, HOXD4, HOXB6, HOXA7, TBX1, ALX4	252	77	13528	6.97176	0.0217663	0.00366107	0.0206182
UP_SEQ_FEATURE	short sequence motif:Antp-type hexapeptide	6	1.9544	2.61973e-05	HOXB1, HOXA6, HOXD3, HOXD4, HOXB6, HOXA7	305	23	19113	16.3475	0.024785	0.0124702	0.0411566
INTERPRO	IPR001827:Homeobox protein, antennapedia type, conserved site	6	1.9544	4.37935e-05	HOXB1, HOXA6, HOXD3, HOXD4, HOXB6, HOXA7	283	24	16659	14.7164	0.0250382	0.00505856	0.064345
GOTERM_BP_FAT	GO:0048704~embryonic skeletal system morphogenesis	8	2.60586	8.34541e-05	HOXB1, HOXA6, HOXD3, HOXD4, HOXB6, HOXA7, TBX1, ALX4	252	57	13528	7.53439	0.140489	0.0166807	0.141754
GOTERM_BP_FAT	GO:0001501~skeletal system development	18	5.86319	9.58651e-05	CYP24A1, RBP4, CMKLR1, HOXD12, HOXD13, TBX1, COL9A2, HOXB1, CTSK, HOXA6, PAX7, HOXD3, HOXD4, HOXA7, HOXB6, COL12A1, ALX4, TWIST1	252	319	13528	3.02911	0.159625	0.0156855	0.162819
GOTERM_BP_FAT	GO:0009952~anterior/posterior pattern formation	11	3.58306	0.000280725	HOXB1, SFRP2, HOXA6, HOXD3, HOXD4, HOXB6, GATA4, HOXA7, HOXD13, TBX1, ALX4	252	140	13528	4.21791	0.399088	0.0357253	0.476085
INTERPRO	IPR017995:Homeobox protein, antennapedia type	4	1.30293	0.000942784	HOXA6, HOXD4, HOXB6, HOXA7	283	12	16659	19.6219	0.420813	0.0531485	1.37672
GOTERM_BP_FAT	GO:0003002~regionalization	12	3.90879	0.00113558	HOXB1, SFRP2, HOXA6, PAX7, HOXD3, HOXD4, HOXB6, GATA4, HOXA7, HOXD13, TBX1, ALX4	252	197	13528	3.27	0.872688	0.0934855	1.91274
GOTERM_BP_FAT	GO:0007389~pattern specification process	14	4.56026	0.00146584	TBX5, HOXD12, HOXD13, TBX1, HOXB1, SFRP2, HOXD3, PAX7, HOXA6, GATA4, HOXA7, HOXB6, HOXD4, ALX4	252	267	13528	2.81481	0.930121	0.0938543	2.46253
GOTERM_BP_FAT	GO:0048705~skeletal system morphogenesis	8	2.60586	0.0048378	HOXB1, HOXA6, HOXD3, HOXD4, HOXB6, HOXA7, TBX1, ALX4	252	112	13528	3.83447	0.999849	0.170699	7.91229
Annotation Cluster 2	Enrichment Score: 3.473450668981606
Category	Term	Count	%	PValue	Genes	List Total	Pop Hits	Pop Total	Fold Enrichment	Bonferroni	Benjamini	FDR
INTERPRO	IPR000716:Thyroglobulin type-1	5	1.62866	0.000160766	SMOC2, SPOCK2, TACSTD2, IGFBP1, CD74	283	17	16659	17.3134	0.0888896	0.0132107	0.236022
SMART	SM00211:TY	5	1.62866	0.000233407	SMOC2, SPOCK2, TACSTD2, IGFBP1, CD74	171	17	9079	15.6158	0.0305697	0.0154035	0.272577
UP_SEQ_FEATURE	domain:Thyroglobulin type-1	4	1.30293	0.00101237	SPOCK2, TACSTD2, IGFBP1, CD74	305	13	19113	19.2817	0.621046	0.215403	1.57897
Annotation Cluster 3	Enrichment Score: 3.3427654005532355
Category	Term	Count	%	PValue	Genes	List Total	Pop Hits	Pop Total	Fold Enrichment	Bonferroni	Benjamini	FDR
INTERPRO	IPR003091:Voltage-dependent potassium channel	8	2.60586	1.08347e-06	KCNC1, KCNC4, KCNQ4, KCNC3, KCNA1, KCNA3, KCNG3, KCNQ1	283	33	16659	14.2705	0.000627134	0.000627134	0.00159239
SP_PIR_KEYWORDS	ion transport	27	8.79479	1.84584e-06	SLC22A16, KCNC1, STEAP4, TF, KCNC4, KCNC3, SLC22A18, KCNA1, KCNA3, ATP6V0C, KCNQ4, LTF, SLC30A2, KCNG3, KCNQ1, CFTR, KCNK3, SLC34A2, KCNK4, ACCN4, SLC4A11, GRIA1, CLIC6, CACNA1G, SLC5A7, SLC5A10, PKDREJ	305	578	19235	2.94597	0.000662439	0.000220862	0.00253402
SP_PIR_KEYWORDS	potassium channel	10	3.25733	3.83373e-06	KCNC1, KCNC4, KCNQ4, KCNC3, KCNA1, KCNA3, KCNG3, KCNQ1, KCNK3, KCNK4	305	78	19235	8.08533	0.00137536	0.000229359	0.00526297
SP_PIR_KEYWORDS	voltage-gated channel	12	3.90879	2.72501e-05	KCNC1, KCNC4, KCNQ4, KCNC3, CLIC6, KCNA1, CACNA1G, KCNA3, KCNG3, KCNQ1, KCNK3, KCNK4	305	150	19235	5.04525	0.00973523	0.00122212	0.0374036
PIR_SUPERFAMILY	PIRSF002449:potassium voltage-gated channel, alpha subunit, subfamilies A/C/D/F/G/S	6	1.9544	2.79025e-05	KCNC1, KCNC4, KCNC3, KCNA1, KCNA3, KCNG3	141	20	7396	15.7362	0.00476003	0.00476003	0.0340689
UP_SEQ_FEATURE	short sequence motif:Selectivity filter	8	2.60586	3.21559e-05	KCNC1, KCNC4, KCNQ4, KCNC3, KCNA1, KCNA3, KCNG3, KCNQ1	305	57	19113	8.79517	0.0303361	0.0102161	0.0505155
GOTERM_BP_FAT	GO:0006812~cation transport	26	8.46906	3.63003e-05	KCNC1, STEAP4, TF, SLC22A16, KCNC4, KCNC3, SLC22A18, KCNA1, KCNA3, ATP6V0C, KCNQ4, LTF, SLC30A2, KCNG3, KCNQ1, UCP1, KCTD4, KCNK3, SLC34A2, KCNK4, ACCN4, SLC4A11, RHCG, CACNA1G, SLC5A7, SLC5A10	252	553	13528	2.52395	0.0637286	0.00936302	0.0616824
GOTERM_BP_FAT	GO:0006811~ion transport	32	10.4235	3.69939e-05	SLC22A16, KCNC1, STEAP4, TF, KCNC4, KCNC3, SLC22A18, KCNA1, KCNA3, ATP6V0C, P2RY6, KCNQ4, LTF, SLC30A2, KCNG3, KCNQ1, CFTR, UCP1, KCTD4, KCNK3, SLC34A2, KCNK4, ACCN4, SLC26A5, SLC4A11, RHCG, GRIA1, CLIC6, CACNA1G, SLC5A7, SLC5A10, PKDREJ	252	768	13528	2.23677	0.064906	0.00835344	0.0628607
INTERPRO	IPR003968:Potassium channel, voltage dependent, Kv	6	1.9544	7.97926e-05	KCNC1, KCNC4, KCNC3, KCNA1, KCNA3, KCNG3	283	27	16659	13.0813	0.0451507	0.00767072	0.117209
GOTERM_CC_FAT	GO:0034705~potassium channel complex	9	2.9316	8.21821e-05	KCNC1, KCNC4, KCNQ4, KCNC3, KCNA1, KCNA3, KCNG3, KCTD4, KCNQ1	211	86	12782	6.33958	0.0218653	0.00551173	0.107938
GOTERM_CC_FAT	GO:0008076~voltage-gated potassium channel complex	9	2.9316	8.21821e-05	KCNC1, KCNC4, KCNQ4, KCNC3, KCNA1, KCNA3, KCNG3, KCTD4, KCNQ1	211	86	12782	6.33958	0.0218653	0.00551173	0.107938
SP_PIR_KEYWORDS	potassium transport	10	3.25733	8.88103e-05	KCNC1, KCNC4, KCNQ4, KCNC3, KCNA1, KCNA3, KCNG3, KCNQ1, KCNK3, KCNK4	305	115	19235	5.48396	0.0313814	0.00353643	0.121853
GOTERM_BP_FAT	GO:0015672~monovalent inorganic cation transport	18	5.86319	9.33076e-05	KCNC1, KCNC4, KCNC3, KCNA1, KCNA3, UCP1, KCTD4, KCNK3, KCNK4, SLC34A2, ATP6V0C, ACCN4, KCNQ4, SLC4A11, SLC5A7, KCNG3, SLC5A10, KCNQ1	252	318	13528	3.03863	0.155717	0.0167843	0.158479
SP_PIR_KEYWORDS	ionic channel	16	5.21173	0.000175066	KCNC1, KCNC4, KCNC3, KCNA1, KCNA3, CFTR, KCNK3, KCNK4, ACCN4, KCNQ4, GRIA1, CLIC6, CACNA1G, KCNG3, KCNQ1, PKDREJ	305	318	19235	3.17311	0.0609197	0.00626571	0.24007
SP_PIR_KEYWORDS	potassium	10	3.25733	0.00017881	KCNC1, KCNC4, KCNQ4, KCNC3, KCNA1, KCNA3, KCNG3, KCNQ1, KCNK3, KCNK4	305	126	19235	5.0052	0.0621813	0.00581924	0.245199
GOTERM_MF_FAT	GO:0005267~potassium channel activity	11	3.58306	0.000191049	KCNC1, KCNC4, KCNQ4, KCNC3, KCNA1, KCNA3, KCNG3, KCTD4, KCNQ1, KCNK3, KCNK4	243	133	12983	4.41886	0.0874581	0.0226205	0.273111
INTERPRO	IPR003131:Potassium channel, voltage dependent, Kv, tetramerisation	7	2.28013	0.000236234	KCNC1, KCNC4, KCNC3, KCNA1, KCNA3, KCNG3, KCTD4	283	52	16659	7.92423	0.127851	0.0169541	0.346637
GOTERM_MF_FAT	GO:0022832~voltage-gated channel activity	13	4.23453	0.000295684	KCNC1, KCNC4, KCNC3, KCNA1, KCNA3, KCTD4, KCNK3, KCNK4, KCNQ4, CLIC6, CACNA1G, KCNG3, KCNQ1	243	195	12983	3.56187	0.132078	0.0279332	0.422396
GOTERM_MF_FAT	GO:0005244~voltage-gated ion channel activity	13	4.23453	0.000295684	KCNC1, KCNC4, KCNC3, KCNA1, KCNA3, KCTD4, KCNK3, KCNK4, KCNQ4, CLIC6, CACNA1G, KCNG3, KCNQ1	243	195	12983	3.56187	0.132078	0.0279332	0.422396
GOTERM_CC_FAT	GO:0034703~cation channel complex	10	3.25733	0.000325767	KCNC1, KCNC4, KCNQ4, KCNC3, KCNA1, CACNA1G, KCNA3, KCNG3, KCTD4, KCNQ1	211	132	12782	4.58926	0.0839145	0.0145014	0.427231
GOTERM_MF_FAT	GO:0031420~alkali metal ion binding	14	4.56026	0.000350498	KCNC1, KCNC4, KCNC3, KCNA1, KCNA3, KCNK3, KCNK4, SLC34A2, KCNQ4, ACCN4, SLC5A7, KCNG3, KCNQ1, SLC5A10	243	228	12983	3.28067	0.154577	0.0275984	0.500518
GOTERM_BP_FAT	GO:0030001~metal ion transport	21	6.84039	0.000433114	STEAP4, TF, KCNC1, KCNC4, KCNC3, KCNA1, KCNA3, KCTD4, KCNK3, KCNK4, SLC34A2, ACCN4, KCNQ4, SLC4A11, CACNA1G, LTF, SLC30A2, SLC5A7, KCNG3, SLC5A10, KCNQ1	252	465	13528	2.42437	0.544263	0.0451737	0.733629
GOTERM_MF_FAT	GO:0005249~voltage-gated potassium channel activity	9	2.9316	0.000552392	KCNC1, KCNC4, KCNQ4, KCNC3, KCNA1, KCNA3, KCNG3, KCTD4, KCNQ1	243	100	12983	4.80852	0.23254	0.037104	0.787767
INTERPRO	IPR005821:Ion transport	9	2.9316	0.000563257	KCNC1, KCNC4, KCNQ4, KCNC3, KCNA1, CACNA1G, KCNA3, KCNG3, KCNQ1	283	110	16659	4.81629	0.278352	0.0355974	0.824645
GOTERM_CC_FAT	GO:0034702~ion channel complex	12	3.90879	0.00057627	KCNC1, KCNC4, KCNQ4, KCNC3, CLIC6, KCNA1, CACNA1G, KCNA3, CFTR, KCNG3, KCTD4, KCNQ1	211	205	12782	3.54604	0.143637	0.0219081	0.754608
GOTERM_MF_FAT	GO:0030955~potassium ion binding	10	3.25733	0.000651053	KCNC1, KCNC4, KCNQ4, KCNC3, KCNA1, KCNA3, KCNG3, KCNQ1, KCNK3, KCNK4	243	128	12983	4.17406	0.267986	0.038244	0.927859
GOTERM_BP_FAT	GO:0006813~potassium ion transport	11	3.58306	0.000806226	KCNC1, KCNC4, KCNQ4, KCNC3, KCNA1, KCNA3, KCNG3, KCTD4, KCNQ1, KCNK3, KCNK4	252	160	13528	3.69067	0.768479	0.0741142	1.36156
GOTERM_MF_FAT	GO:0005216~ion channel activity	18	5.86319	0.000919123	KCNC1, KCNC4, KCNC3, KCNA1, KCNA3, CFTR, KCTD4, KCNK3, KCNK4, ACCN4, KCNQ4, SLC4A11, GRIA1, CLIC6, CACNA1G, KCNG3, KCNQ1, PKDREJ	243	386	12983	2.49146	0.356261	0.047762	1.30757
GOTERM_MF_FAT	GO:0046873~metal ion transmembrane transporter activity	16	5.21173	0.0012655	TF, KCNC1, KCNC4, KCNC3, KCNA1, KCNA3, KCTD4, KCNK3, KCNK4, ACCN4, KCNQ4, SLC4A11, CACNA1G, SLC30A2, KCNG3, KCNQ1	243	328	12983	2.60624	0.454775	0.0588527	1.79619
GOTERM_MF_FAT	GO:0022838~substrate specific channel activity	18	5.86319	0.00129222	KCNC1, KCNC4, KCNC3, KCNA1, KCNA3, CFTR, KCTD4, KCNK3, KCNK4, ACCN4, KCNQ4, SLC4A11, GRIA1, CLIC6, CACNA1G, KCNG3, KCNQ1, PKDREJ	243	398	12983	2.41634	0.461719	0.0547508	1.8338
INTERPRO	IPR003974:Potassium channel, voltage dependent, Kv3	3	0.977199	0.00167515	KCNC1, KCNC4, KCNC3	283	4	16659	44.1493	0.621191	0.0777082	2.43395
GOTERM_MF_FAT	GO:0022843~voltage-gated cation channel activity	10	3.25733	0.00173316	KCNC1, KCNC4, KCNQ4, KCNC3, KCNA1, CACNA1G, KCNA3, KCNG3, KCTD4, KCNQ1	243	147	12983	3.63456	0.564346	0.0668993	2.45235
GOTERM_MF_FAT	GO:0015267~channel activity	18	5.86319	0.00187006	KCNC1, KCNC4, KCNC3, KCNA1, KCNA3, CFTR, KCTD4, KCNK3, KCNK4, ACCN4, KCNQ4, SLC4A11, GRIA1, CLIC6, CACNA1G, KCNG3, KCNQ1, PKDREJ	243	412	12983	2.33423	0.592045	0.0666444	2.64365
GOTERM_MF_FAT	GO:0022803~passive transmembrane transporter activity	18	5.86319	0.00191504	KCNC1, KCNC4, KCNC3, KCNA1, KCNA3, CFTR, KCTD4, KCNK3, KCNK4, ACCN4, KCNQ4, SLC4A11, GRIA1, CLIC6, CACNA1G, KCNG3, KCNQ1, PKDREJ	243	413	12983	2.32858	0.600756	0.0634801	2.70642
GOTERM_MF_FAT	GO:0005261~cation channel activity	14	4.56026	0.00197195	KCNC1, KCNC4, KCNC3, KCNA1, KCNA3, KCTD4, KCNK3, KCNK4, KCNQ4, ACCN4, SLC4A11, CACNA1G, KCNG3, KCNQ1	243	275	12983	2.71997	0.611514	0.0610877	2.7858
GOTERM_MF_FAT	GO:0022836~gated channel activity	15	4.88599	0.00205895	KCNC1, KCNC4, KCNC3, KCNA1, KCNA3, CFTR, KCTD4, KCNK3, KCNK4, KCNQ4, GRIA1, CLIC6, CACNA1G, KCNG3, KCNQ1	243	310	12983	2.58523	0.627402	0.0598383	2.90703
PIR_SUPERFAMILY	PIRSF500973:shaw-related voltage-gated potassium channel, alpha subunit	3	0.977199	0.00208205	KCNC1, KCNC4, KCNC3	141	4	7396	39.3404	0.299809	0.163226	2.51312
GOTERM_BP_FAT	GO:0055085~transmembrane transport	22	7.16612	0.00214854	MFSD7, SLC22A16, RBP4, KCNC1, KCNC4, KCNC3, SLC22A18, SLC16A12, KCNA1, KCNA3, CFTR, UCP1, ATP6V0C, KCNQ4, SLC26A5, RHCG, CACNA1G, SLC30A2, SLC5A7, KCNG3, SLC5A10, KCNQ1	252	569	13528	2.0756	0.979791	0.108415	3.58982
GOTERM_MF_FAT	GO:0005251~delayed rectifier potassium channel activity	3	0.977199	0.0201914	KCNA1, KCNA3, KCNQ1	243	12	12983	13.357	0.999943	0.402048	25.3207
INTERPRO	IPR000210:BTB/POZ-like	8	2.60586	0.0330764	KCNC1, KCNC4, KCNC3, KCNA1, KCNA3, KLHL21, KCNG3, KCTD4	283	179	16659	2.63087	1	0.604414	39.0035
INTERPRO	IPR011333:BTB/POZ fold	8	2.60586	0.0346604	KCNC1, KCNC4, KCNC3, KCNA1, KCNA3, KLHL21, KCNG3, KCTD4	283	181	16659	2.6018	1	0.604807	40.4557
SMART	SM00225:BTB	8	2.60586	0.0509366	KCNC1, KCNC4, KCNC3, KCNA1, KCNA3, KLHL21, KCNG3, KCTD4	171	179	9079	2.3729	0.999044	0.751084	45.7352
SP_PIR_KEYWORDS	transport	36	11.7264	0.0526875	MFSD7, SLC22A16, KCNC1, STEAP4, RBP4, SNX9, TF, KCNC4, KCNC3, SLC22A18, CRABP1, SLC16A12, KCNA1, KCNA3, ABCA3, ATP6V0C, KCNQ4, LTF, SLC30A2, KCNG3, KCNQ1, CFTR, UCP1, KCNK3, SLC34A2, KCNK4, ACCN4, SLC4A11, RHCG, GRIA1, CLIC6, CACNA1G, SLC5A7, SLC15A3, SLC5A10, PKDREJ	305	1670	19235	1.3595	1	0.3924	52.4347
UP_SEQ_FEATURE	region of interest:Segment H5 (pore-forming)	3	0.977199	0.0727046	KCNQ4, KCNG3, KCNQ1	305	28	19113	6.71417	1	0.950858	69.4586
Annotation Cluster 4	Enrichment Score: 3.2059334432749678
Category	Term	Count	%	PValue	Genes	List Total	Pop Hits	Pop Total	Fold Enrichment	Bonferroni	Benjamini	FDR
GOTERM_MF_FAT	GO:0043565~sequence-specific DNA binding	35	11.4007	8.49985e-09	MYOD1, ETV7, THRB, HOXD12, HOXD13, PAX3, NR2E1, WT1, FEV, TAL1, GATA2, FOXQ1, NR1D2, HOXA6, POU2F3, PAX7, GATA4, HOXA7, POU3F1, HSF4, TLX3, ALX4, TLX2, LHX9, TERT, PHOX2A, FOXL2, TBX5, TBX1, HOXB1, GCM2, HOXD3, HOXB6, HOXD4, FOXE3	243	607	12983	3.08069	4.07142e-06	4.07142e-06	1.21663e-05
GOTERM_MF_FAT	GO:0003700~transcription factor activity	43	14.0065	2.45452e-07	MYOD1, ETV7, THRB, TBX21, ZFP42, HOXD12, HOXD13, ZNF154, PAX3, NR2E1, WT1, FEV, TAL1, GATA2, FOXQ1, CDKN2A, NR1D2, HOXA6, POU2F3, PAX7, GATA4, HOXA7, POU3F1, HSF4, TLX3, ALX4, TLX2, LHX9, PHOX2A, FOXL2, TBX5, EOMES, NEUROG1, TBX1, HES6, TP73, HOXB1, IRF6, HOXD3, HOXB6, HEYL, HOXD4, FOXE3	243	975	12983	2.35631	0.000117565	5.87841e-05	0.000351328
SP_PIR_KEYWORDS	developmental protein	34	11.0749	2.75798e-07	SLC22A16, ZAR1, MYOD1, DHH, HOXD12, HOXD13, PAX3, NR2E1, FEV, TAL1, HOXA6, PAX7, HOXA7, TLX3, ALX4, TLX2, TWIST1, INA, TBX5, EOMES, NEUROG1, HES6, CELSR1, ZFR, HOXB1, GCM2, PKP1, SFRP2, HOXD3, HOXB6, HEYL, HOXD4, WIF1, TNFAIP2	305	779	19235	2.75254	9.90066e-05	9.90066e-05	0.000378626
SP_PIR_KEYWORDS	dna-binding	57	18.5668	2.00495e-06	MYOD1, THRB, TBX21, ZFP42, HOXD12, HOXD13, ZNF154, PAX3, NR2E1, FEV, GATA2, CDKN2A, PAX7, GATA4, H2AFY, HSF4, SOX17, ALX4, TERT, TWIST1, PHOX2A, HIST1H1A, EOMES, ZFR, HOXD3, HOXD4, ETV7, WT1, TAL1, FOXQ1, PRDM14, NR1D2, HOXA6, POU2F3, OVOL1, HOXA7, HIST1H4F, POU3F1, TLX3, TLX2, LHX9, ZNF560, HIST1H2BB, FOXL2, HIST1H2BE, TBX5, NEUROG1, TBX1, TP73, GCM2, HOXB1, SALL4, IRF6, HOXB6, HEYL, HIST1H3E, F…	305	1868	19235	1.92438	0.000719518	0.000179928	0.00275244
GOTERM_MF_FAT	GO:0030528~transcription regulator activity	49	15.9609	0.000139902	MYOD1, THRB, TBX21, ZFP42, HOXD12, HOXD13, ZNF154, PAX3, NR2E1, FEV, GATA2, CDKN2A, PAX7, GATA4, HSF4, ALX4, TWIST1, PHOX2A, EOMES, HES6, HOXD3, HOXD4, RIPK3, ETV7, CDH1, WT1, TAL1, FOXQ1, NR1D2, POU2F3, HOXA6, HOXA7, POU3F1, TLX3, TLX2, LHX9, UTF1, FOXL2, TBX5, NEUROG1, TBX1, PPP1R13L, TP73, HOXB1, IRF6, DYRK1B, HEYL, HOXB6, FOXE3	243	1512	12983	1.73146	0.0648216	0.0220917	0.200063
GOTERM_BP_FAT	GO:0010628~positive regulation of gene expression	25	8.14332	0.000209287	MYOD1, THRB, GDF7, HOXD13, KIT, PAX3, WT1, FEV, GATA2, POU2F3, HOXA7, GATA4, POU3F1, HSF4, ALX4, EPO, FOXL2, UTF1, TBX5, TBX1, TP73, HOXB1, SALL4, IRF6, DYRK1B	252	581	13528	2.30992	0.315924	0.0311452	0.355134
GOTERM_BP_FAT	GO:0051173~positive regulation of nitrogen compound metabolic process	26	8.46906	0.000396719	MYOD1, THRB, GDF7, TBX21, HOXD13, PAX3, WT1, FEV, GATA2, POU2F3, NPM2, HOXA7, GATA4, HSF4, ALX4, EPO, ICAM1, FOXL2, UTF1, TBX5, TBX1, TP73, HOXB1, SALL4, IRF6, DYRK1B	252	644	13528	2.16731	0.513146	0.04399	0.672176
GOTERM_BP_FAT	GO:0045935~positive regulation of nucleobase, nucleoside, nucleotide and nucleic acid metabolic process	25	8.14332	0.000588832	MYOD1, THRB, GDF7, TBX21, HOXD13, PAX3, WT1, FEV, GATA2, POU2F3, NPM2, HOXA7, GATA4, HSF4, ALX4, EPO, FOXL2, UTF1, TBX5, TBX1, TP73, HOXB1, SALL4, IRF6, DYRK1B	252	624	13528	2.15074	0.656461	0.0576312	0.99615
GOTERM_BP_FAT	GO:0045941~positive regulation of transcription	23	7.49186	0.000832206	MYOD1, UTF1, FOXL2, THRB, GDF7, TBX5, HOXD13, TBX1, PAX3, TP73, WT1, FEV, GATA2, HOXB1, SALL4, IRF6, DYRK1B, POU2F3, GATA4, HOXA7, HSF4, ALX4, EPO	252	564	13528	2.18918	0.779145	0.0727319	1.40514
GOTERM_BP_FAT	GO:0051252~regulation of RNA metabolic process	52	16.9381	0.00137992	MYOD1, THRB, TBX21, HOXD12, HOXD13, ZNF154, PAX3, NR2E1, FEV, GATA2, CDKN2A, PAX7, GATA4, TRAK1, HSF4, ALX4, TWIST1, PHOX2A, EOMES, HES6, HOXD3, HOXD4, ETV7, WT1, TAL1, FOXQ1, TNFRSF1B, NR1D2, HOXA6, POU2F3, OVOL1, HOXA7, POU3F1, TLX3, TLX2, LHX9, EPO, ZNF560, FOXL2, UTF1, TBX5, NEUROG1, TBX1, TP73, GCM2, HOXB1, SALL4, IRF6, DYRK1B, HEYL, HOXB6, FOXE3	252	1813	13528	1.53971	0.918316	0.0918467	2.31976
GOTERM_BP_FAT	GO:0006355~regulation of transcription, DNA-dependent	51	16.6124	0.00146962	MYOD1, THRB, TBX21, HOXD12, HOXD13, ZNF154, PAX3, NR2E1, FEV, GATA2, CDKN2A, PAX7, GATA4, TRAK1, HSF4, ALX4, TWIST1, PHOX2A, EOMES, HES6, HOXD3, HOXD4, ETV7, WT1, TAL1, FOXQ1, NR1D2, POU2F3, HOXA6, OVOL1, HOXA7, POU3F1, TLX3, TLX2, LHX9, EPO, ZNF560, FOXL2, UTF1, TBX5, NEUROG1, TBX1, TP73, GCM2, HOXB1, SALL4, IRF6, DYRK1B, HEYL, HOXB6, FOXE3	252	1773	13528	1.54417	0.930598	0.0908818	2.46879
GOTERM_BP_FAT	GO:0045893~positive regulation of transcription, DNA-dependent	20	6.51466	0.00147509	MYOD1, UTF1, FOXL2, THRB, TBX5, HOXD13, TBX1, PAX3, TP73, WT1, GATA2, HOXB1, SALL4, DYRK1B, POU2F3, GATA4, HOXA7, HSF4, ALX4, EPO	252	477	13528	2.25084	0.931285	0.0882025	2.47787
GOTERM_BP_FAT	GO:0045944~positive regulation of transcription from RNA polymerase II promoter	17	5.53746	0.00153682	MYOD1, UTF1, FOXL2, THRB, TBX5, HOXD13, TBX1, PAX3, WT1, GATA2, HOXB1, SALL4, POU2F3, GATA4, HOXA7, HSF4, ALX4	252	371	13528	2.45985	0.938575	0.0888047	2.5803
GOTERM_BP_FAT	GO:0051254~positive regulation of RNA metabolic process	20	6.51466	0.00163651	MYOD1, UTF1, FOXL2, THRB, TBX5, HOXD13, TBX1, PAX3, TP73, WT1, GATA2, HOXB1, SALL4, DYRK1B, POU2F3, GATA4, HOXA7, HSF4, ALX4, EPO	252	481	13528	2.23212	0.948751	0.0913911	2.74549
GOTERM_BP_FAT	GO:0031328~positive regulation of cellular biosynthetic process	25	8.14332	0.00210503	MYOD1, THRB, GDF7, HOXD13, PAX3, WT1, FEV, GATA2, POU2F3, NPM2, HOXA7, GATA4, HSF4, ALX4, EPO, ICAM1, FOXL2, UTF1, TBX5, TBX1, TP73, HOXB1, SALL4, IRF6, DYRK1B	252	685	13528	1.95922	0.978128	0.109378	3.51835
GOTERM_BP_FAT	GO:0010557~positive regulation of macromolecule biosynthetic process	24	7.81759	0.00248452	MYOD1, UTF1, FOXL2, THRB, GDF7, TBX5, HOXD13, TBX1, PAX3, TP73, WT1, FEV, GATA2, HOXB1, SALL4, IRF6, DYRK1B, NPM2, POU2F3, GATA4, HOXA7, HSF4, ALX4, EPO	252	654	13528	1.97	0.989029	0.111971	4.1401
GOTERM_BP_FAT	GO:0009891~positive regulation of biosynthetic process	25	8.14332	0.00255692	MYOD1, THRB, GDF7, HOXD13, PAX3, WT1, FEV, GATA2, POU2F3, NPM2, HOXA7, GATA4, HSF4, ALX4, EPO, ICAM1, FOXL2, UTF1, TBX5, TBX1, TP73, HOXB1, SALL4, IRF6, DYRK1B	252	695	13528	1.93103	0.990383	0.109618	4.25829
SP_PIR_KEYWORDS	transcription regulation	49	15.9609	0.0028248	MYOD1, THRB, TBX21, ZFP42, HOXD12, HOXD13, ZNF154, PAX3, NR2E1, FEV, GATA2, CDKN2A, PAX7, GATA4, SOX17, HSF4, ALX4, TWIST1, PHOX2A, EOMES, HES6, HOXD3, HOXD4, ETV7, WT1, TAL1, FOXQ1, PRDM14, NR1D2, POU2F3, HOXA6, OVOL1, HOXA7, POU3F1, ZNF560, FOXL2, UTF1, TBX5, NEUROG1, TBX1, PPP1R13L, TP73, GCM2, HOXB1, SALL4, IRF6, HEYL, HOXB6, FOXE3	305	2026	19235	1.52528	0.637793	0.06997	3.80905
SP_PIR_KEYWORDS	Transcription	49	15.9609	0.00432634	MYOD1, THRB, TBX21, ZFP42, HOXD12, HOXD13, ZNF154, PAX3, NR2E1, FEV, GATA2, CDKN2A, PAX7, GATA4, SOX17, HSF4, ALX4, TWIST1, PHOX2A, EOMES, HES6, HOXD3, HOXD4, ETV7, WT1, TAL1, FOXQ1, PRDM14, NR1D2, POU2F3, HOXA6, OVOL1, HOXA7, POU3F1, ZNF560, FOXL2, UTF1, TBX5, NEUROG1, TBX1, PPP1R13L, TP73, GCM2, HOXB1, SALL4, IRF6, HEYL, HOXB6, FOXE3	305	2071	19235	1.49214	0.789132	0.0874937	5.77857
GOTERM_BP_FAT	GO:0006357~regulation of transcription from RNA polymerase II promoter	25	8.14332	0.0043932	MYOD1, THRB, HOXD13, PAX3, NR2E1, WT1, GATA2, TAL1, POU2F3, TRAK1, HOXA7, OVOL1, GATA4, HSF4, ALX4, TWIST1, EPO, FOXL2, UTF1, TBX5, NEUROG1, TBX1, HES6, HOXB1, SALL4	252	727	13528	1.84603	0.99966	0.162626	7.21049
GOTERM_BP_FAT	GO:0010604~positive regulation of macromolecule metabolic process	28	9.12052	0.00490199	MYOD1, THRB, GDF7, TBX21, HOXD13, KIT, PAX3, WT1, FEV, GATA2, ECE1, POU2F3, NPM2, HOXA7, GATA4, POU3F1, HSF4, ALX4, EPO, UTF1, FOXL2, TBX5, TBX1, TP73, HOXB1, SALL4, IRF6, DYRK1B	252	857	13528	1.75392	0.999866	0.166332	8.0132
GOTERM_MF_FAT	GO:0003677~DNA binding	58	18.8925	0.0158488	MYOD1, THRB, TBX21, ZFP42, HOXD12, HOXD13, ZNF154, PAX3, NR2E1, FEV, GATA2, CDKN2A, PAX7, GATA4, H2AFY, HSF4, SOX17, ALX4, TERT, TWIST1, PHOX2A, HIST1H1A, EOMES, HES6, ZFR, HOXD3, HOXD4, ETV7, WT1, TAL1, FOXQ1, PRDM14, NR1D2, HOXA6, POU2F3, OVOL1, HOXA7, HIST1H4F, POU3F1, TLX3, TLX2, LHX9, ZNF560, HIST1H2BB, FOXL2, HIST1H2BE, TBX5, NEUROG1, TBX1, TP73, GCM2, HOXB1, SALL4, IRF6, HOXB6, HEYL, HIST1…	243	2331	12983	1.3294	0.999525	0.346317	20.4409
GOTERM_BP_FAT	GO:0006350~transcription	49	15.9609	0.0698311	MYOD1, THRB, TBX21, ZFP42, HOXD12, HOXD13, ZNF154, PAX3, NR2E1, FEV, GATA2, CDKN2A, PAX7, GATA4, SOX17, HSF4, ALX4, TWIST1, PHOX2A, EOMES, HES6, HOXD3, HOXD4, ETV7, WT1, TAL1, FOXQ1, PRDM14, NR1D2, POU2F3, HOXA6, OVOL1, HOXA7, POU3F1, ZNF560, FOXL2, UTF1, TBX5, NEUROG1, TBX1, PPP1R13L, TP73, GCM2, HOXB1, SALL4, IRF6, HEYL, HOXB6, FOXE3	252	2101	13528	1.252	1	0.690391	70.7828
GOTERM_BP_FAT	GO:0045449~regulation of transcription	58	18.8925	0.0931919	MYOD1, THRB, GDF7, TBX21, ZFP42, HOXD12, HOXD13, ZNF154, PAX3, NR2E1, FEV, GATA2, CDKN2A, PAX7, GATA4, TRAK1, HSF4, SOX17, ALX4, TWIST1, PHOX2A, ICAM1, EOMES, HES6, HOXD3, HOXD4, ETV7, WT1, CALCA, TAL1, FOXQ1, PRDM14, NR1D2, HOXA6, POU2F3, OVOL1, HOXA7, POU3F1, TLX3, TLX2, LHX9, EPO, ZNF560, FOXL2, UTF1, TBX5, NEUROG1, TBX1, PPP1R13L, TP73, GCM2, HOXB1, SALL4, IRF6, DYRK1B, HOXB6, HEYL, FOXE3	252	2601	13528	1.19707	1	0.752729	81.0382
SP_PIR_KEYWORDS	nucleus	71	23.127	0.396277	MYOD1, THRB, TBX21, ZFP42, HOXD12, ZNF154, HOXD13, PAX3, NR2E1, FEV, GATA2, CDKN2A, PAX7, TRAK1, GATA4, H2AFY, HSF4, SOX17, ALX4, TERT, TWIST1, PHOX2A, HIST1H1A, EOMES, HES6, ZFR, CDKL2, HOXD3, HOXD4, ETV7, DSCR6, WT1, TAL1, FOXQ1, PRDM14, NR1D2, HOXA6, NPM2, POU2F3, PPL, OVOL1, HOXA7, HIST1H4F, POU3F1, TLX3, TBC1D1, TLX2, LHX9, ZNF560, PTPN6, HIST1H2BB, FOXL2, UTF1, HIST1H2BE, TBX5, NEUROG1, TBX…	305	4283	19235	1.04545	1	0.890227	99.902
Annotation Cluster 5	Enrichment Score: 3.156481065794209
Category	Term	Count	%	PValue	Genes	List Total	Pop Hits	Pop Total	Fold Enrichment	Bonferroni	Benjamini	FDR
GOTERM_CC_FAT	GO:0031012~extracellular matrix	18	5.86319	5.52472e-05	ADAMTS18, TF, CTHRC1, PODN, ADAMTSL1, LAD1, SCUBE3, ADAMTSL2, SPOCK2, CD248, ELN, SMOC2, GPC2, COL9A2, COL14A1, SPINT2, COL12A1, ENTPD2	211	345	12782	3.1606	0.014752	0.00740341	0.0725736
GOTERM_CC_FAT	GO:0005578~proteinaceous extracellular matrix	16	5.21173	0.000262686	ADAMTS18, TF, CTHRC1, ADAMTSL1, PODN, LAD1, ADAMTSL2, SPOCK2, CD248, ELN, SMOC2, GPC2, COL9A2, COL14A1, COL12A1, ENTPD2	211	320	12782	3.02891	0.0682324	0.0140349	0.344635
GOTERM_CC_FAT	GO:0044420~extracellular matrix part	8	2.60586	0.00315688	SMOC2, TF, COL9A2, COL14A1, LAD1, SCUBE3, COL12A1, ENTPD2	211	117	12782	4.1421	0.572818	0.0744084	4.06975
SP_PIR_KEYWORDS	extracellular matrix	11	3.58306	0.005165	ADAMTS18, SMOC2, CTHRC1, COL9A2, PODN, ADAMTSL1, COL14A1, LAD1, SPOCK2, ELN, COL12A1	305	241	19235	2.87851	0.844178	0.0932099	6.86228
Annotation Cluster 6	Enrichment Score: 2.873567530269561
Category	Term	Count	%	PValue	Genes	List Total	Pop Hits	Pop Total	Fold Enrichment	Bonferroni	Benjamini	FDR
GOTERM_CC_FAT	GO:0044421~extracellular region part	38	12.3779	8.6653e-07	ADAMTS18, DHH, RBP4, TF, CTHRC1, PODN, ADAMTSL1, ADAMTSL2, CXCL5, GDF7, SPOCK2, CD248, ELN, GDF5, KIT, CALCA, SMOC2, COL9A2, GPC2, SPINT2, SEMA3F, LCAT, COL12A1, LOXL3, ENTPD2, EPO, SECTM1, ICAM1, CMTM2, LAD1, SCUBE3, LEP, CTSK, COL14A1, LRP8, IGFBP1, SST, TNFAIP2	211	960	12782	2.39789	0.00023307	0.00023307	0.00113866
SP_PIR_KEYWORDS	glycoprotein	94	30.6189	0.000569551	SLC22A16, KCNC1, STEAP4, ADCY4, CTHRC1, KCNC4, KCNC3, LYPD5, GDF7, GDF5, KIAA1324, CDCP1, MEGF10, RTBDN, GPC2, KISS1R, SPINT2, LCAT, SEMA3F, TRAK1, RAET1L, LTF, COL12A1, LOXL3, ADAM8, KCNQ1, INA, ICAM1, F11R, SCUBE3, ICAM4, CMKLR1, SPINT1, CFTR, PCDHGB4, SLC34A2, CTSK, TNFRSF10C, SLC26A5, RHCG, TACSTD2, TNFRSF10D, ST14, PTGDR, CA4, CD164L2, SUSD3, PKDREJ, ADAMTS18, TF, GAL3ST3, ADAMTSL1, PODN, AD…	305	4318	19235	1.3729	0.184967	0.0168995	0.779074
GOTERM_CC_FAT	GO:0005576~extracellular region	52	16.9381	0.000767658	CTHRC1, GDF7, GDF5, CDCP1, RTBDN, GPC2, SPINT2, SEMA3F, LCAT, COL12A1, LTF, HTRA4, LOXL3, ICAM1, SCUBE3, ICAM4, LAD1, SPINT1, FGF20, CTSK, ST14, TNFAIP2, ADAMTS18, RBP4, TF, DHH, PODN, ADAMTSL1, ADAMTSL2, CXCL5, SPOCK2, CD248, ELN, KIT, TRH, CALCA, SMOC2, C1QTNF5, TNFRSF1B, COL9A2, TNFRSF18, ENTPD2, EPO, SECTM1, CMTM2, LEP, COL14A1, SFRP2, LRP8, WIF1, IGFBP1, SST	211	2010	12782	1.5672	0.186638	0.0226918	1.00406
SP_PIR_KEYWORDS	disulfide bond	68	22.1498	0.000900529	GDF7, GDF5, KIAA1324, CDCP1, MEGF10, RTBDN, KISS1R, SPINT2, LCAT, SEMA3F, RAET1L, COL12A1, LTF, LOXL3, ADAM8, ICAM1, F11R, SCUBE3, ICAM4, CMKLR1, SPINT1, SLC34A2, CTSK, TNFRSF10C, TNFRSF10D, TACSTD2, ST14, PTGDR, CA4, SUSD3, ADAMTS18, TF, RBP4, ADAMTSL1, CXCL5, ADAMTSL2, SPOCK2, CD248, ELN, DRD4, CDH1, KIT, CD74, CALCA, SMOC2, COL9A2, P2RY6, TNFRSF1B, C1QTNF5, ECE1, TNFRSF18, ADAM33, B4GALT6, ENT…	305	2924	19235	1.46664	0.276341	0.0245727	1.22922
UP_SEQ_FEATURE	disulfide bond	65	21.1726	0.00178174	GDF7, GDF5, KIAA1324, CDCP1, MEGF10, RTBDN, KISS1R, SPINT2, LCAT, SEMA3F, RAET1L, LTF, LOXL3, ADAM8, ICAM1, F11R, SCUBE3, ICAM4, CMKLR1, SPINT1, SLC34A2, CTSK, TNFRSF10C, TNFRSF10D, TACSTD2, ST14, PTGDR, CA4, SUSD3, ADAMTS18, TF, RBP4, ADAMTSL1, CXCL5, ADAMTSL2, SPOCK2, CD248, DRD4, ELN, CDH1, KIT, CD74, CALCA, SMOC2, COL9A2, P2RY6, TNFRSF1B, C1QTNF5, ECE1, TNFRSF18, ADAM33, B4GALT6, EPO, SECTM1,…	305	2819	19113	1.44493	0.818849	0.247788	2.76329
UP_SEQ_FEATURE	glycosylation site:N-linked (GlcNAc...)	87	28.3388	0.0033628	SLC22A16, KCNC1, ADCY4, STEAP4, CTHRC1, KCNC4, KCNC3, LYPD5, GDF7, GDF5, KIAA1324, CDCP1, MEGF10, RTBDN, KISS1R, SPINT2, LCAT, SEMA3F, RAET1L, LTF, COL12A1, LOXL3, ADAM8, KCNQ1, ICAM1, F11R, SCUBE3, ICAM4, CMKLR1, SPINT1, CFTR, PCDHGB4, SLC34A2, CTSK, SLC26A5, RHCG, TACSTD2, TNFRSF10D, ST14, PTGDR, CD164L2, SUSD3, PKDREJ, ADAMTS18, TF, GAL3ST3, ADAMTSL1, PODN, ADAMTSL2, SPOCK2, KCNA1, DRD4, KCNA3…	305	4129	19113	1.32039	0.960323	0.301314	5.15533
GOTERM_CC_FAT	GO:0005615~extracellular space	22	7.16612	0.00437801	SECTM1, RBP4, TF, ICAM1, DHH, CMTM2, CXCL5, GDF7, GDF5, KIT, CALCA, LEP, GPC2, CTSK, LCAT, SEMA3F, LRP8, LOXL3, IGFBP1, SST, TNFAIP2, EPO	211	685	12782	1.94558	0.692804	0.0808491	5.60252
SP_PIR_KEYWORDS	Secreted	41	13.355	0.00645185	ADAMTS18, DHH, RBP4, TF, CTHRC1, PODN, ADAMTSL1, ADAMTSL2, CXCL5, GDF7, SPOCK2, ELN, GDF5, CDCP1, TRH, CALCA, RTBDN, SMOC2, C1QTNF5, TNFRSF1B, COL9A2, GPC2, SEMA3F, TNFRSF18, LTF, COL12A1, LOXL3, EPO, SECTM1, ICAM4, LAD1, SCUBE3, SPINT1, FGF20, LEP, COL14A1, SFRP2, LRP8, WIF1, IGFBP1, SST	305	1689	19235	1.5309	0.902091	0.10969	8.50269
SP_PIR_KEYWORDS	signal	67	21.8241	0.0167302	CTHRC1, LYPD5, GDF7, GDF5, KIAA1324, CDCP1, MEGF10, RTBDN, GPC2, SPINT2, LCAT, SEMA3F, RAET1L, COL12A1, LTF, HTRA4, LOXL3, ADAM8, ICAM1, F11R, SCUBE3, ICAM4, SPINT1, PCDHGB4, CTSK, TNFRSF10C, TNFRSF10D, TACSTD2, CD164L2, CA4, PKDREJ, ADAMTS18, DHH, TF, RBP4, ADAMTSL1, PODN, CXCL5, ADAMTSL2, SPOCK2, CD248, ELN, PCDHGC4, CDH1, KIT, TRH, CALCA, SMOC2, COL9A2, TNFRSF1B, C1QTNF5, TNFRSF18, ADAM33, EPO…	305	3250	19235	1.30012	0.997659	0.194523	20.6754
UP_SEQ_FEATURE	signal peptide	67	21.8241	0.0190255	CTHRC1, LYPD5, GDF7, GDF5, KIAA1324, CDCP1, MEGF10, RTBDN, GPC2, SPINT2, LCAT, SEMA3F, RAET1L, COL12A1, LTF, HTRA4, LOXL3, ADAM8, ICAM1, F11R, SCUBE3, ICAM4, SPINT1, PCDHGB4, CTSK, TNFRSF10C, TNFRSF10D, TACSTD2, CD164L2, CA4, PKDREJ, ADAMTS18, DHH, TF, RBP4, ADAMTSL1, PODN, CXCL5, ADAMTSL2, SPOCK2, CD248, ELN, PCDHGC4, CDH1, KIT, TRH, CALCA, SMOC2, COL9A2, TNFRSF1B, C1QTNF5, TNFRSF18, ADAM33, EPO…	305	3250	19113	1.29187	1	0.640246	26.0539
Annotation Cluster 7	Enrichment Score: 2.57135945389501
Category	Term	Count	%	PValue	Genes	List Total	Pop Hits	Pop Total	Fold Enrichment	Bonferroni	Benjamini	FDR
UP_SEQ_FEATURE	DNA-binding region:T-box	4	1.30293	0.00191342	TBX5, TBX21, EOMES, TBX1	305	16	19113	15.6664	0.840356	0.230578	2.96465
INTERPRO	IPR001699:Transcription factor, T-box	4	1.30293	0.00273711	TBX5, TBX21, EOMES, TBX1	283	17	16659	13.8508	0.795454	0.114917	3.94825
INTERPRO	IPR018186:Transcription factor, T-box, conserved site	4	1.30293	0.00273711	TBX5, TBX21, EOMES, TBX1	283	17	16659	13.8508	0.795454	0.114917	3.94825
SMART	SM00425:TBOX	4	1.30293	0.00361549	TBX5, TBX21, EOMES, TBX1	171	17	9079	12.4926	0.382287	0.148348	4.14674
Annotation Cluster 8	Enrichment Score: 2.3170232065006893
Category	Term	Count	%	PValue	Genes	List Total	Pop Hits	Pop Total	Fold Enrichment	Bonferroni	Benjamini	FDR
GOTERM_BP_FAT	GO:0003006~reproductive developmental process	15	4.88599	0.000387956	RBP4, DHH, FOXL2, UTF1, ZFP42, HOXD13, KIT, CDKL2, WT1, LEP, HSPA2, SPAG6, NPM2, PTGDR, LHX9	252	262	13528	3.07343	0.505342	0.0458419	0.657374
GOTERM_BP_FAT	GO:0046546~development of primary male sexual characteristics	7	2.28013	0.00127126	DHH, RBP4, UTF1, ZFP42, HOXD13, LHX9, WT1	252	65	13528	5.7812	0.900493	0.0881696	2.13895
GOTERM_BP_FAT	GO:0007548~sex differentiation	10	3.25733	0.00202604	LEP, DHH, RBP4, UTF1, FOXL2, ZFP42, HOXD13, CDKL2, LHX9, WT1	252	151	13528	3.55514	0.974751	0.108605	3.38846
GOTERM_BP_FAT	GO:0046661~male sex differentiation	7	2.28013	0.00231708	DHH, RBP4, UTF1, ZFP42, HOXD13, LHX9, WT1	252	73	13528	5.14764	0.985125	0.113284	3.86623
GOTERM_BP_FAT	GO:0048608~reproductive structure development	9	2.9316	0.00240412	LEP, DHH, RBP4, UTF1, FOXL2, ZFP42, HOXD13, LHX9, WT1	252	126	13528	3.83447	0.987302	0.11422	4.00869
GOTERM_BP_FAT	GO:0045137~development of primary sexual characteristics	9	2.9316	0.0025256	LEP, DHH, RBP4, UTF1, FOXL2, ZFP42, HOXD13, LHX9, WT1	252	127	13528	3.80427	0.989819	0.110967	4.20718
GOTERM_BP_FAT	GO:0008584~male gonad development	6	1.9544	0.00269775	DHH, RBP4, UTF1, ZFP42, LHX9, WT1	252	52	13528	6.19414	0.992556	0.112654	4.4878
GOTERM_BP_FAT	GO:0008406~gonad development	8	2.60586	0.0048378	LEP, DHH, RBP4, UTF1, FOXL2, ZFP42, LHX9, WT1	252	112	13528	3.83447	0.999849	0.170699	7.91229
GOTERM_BP_FAT	GO:0046545~development of primary female sexual characteristics	5	1.62866	0.0391617	LEP, RBP4, FOXL2, ZFP42, LHX9	252	69	13528	3.89004	1	0.549027	49.2888
GOTERM_BP_FAT	GO:0046660~female sex differentiation	5	1.62866	0.0391617	LEP, RBP4, FOXL2, ZFP42, LHX9	252	69	13528	3.89004	1	0.549027	49.2888
GOTERM_BP_FAT	GO:0008585~female gonad development	4	1.30293	0.11573	LEP, FOXL2, ZFP42, LHX9	252	64	13528	3.35516	1	0.801454	87.6379
Annotation Cluster 9	Enrichment Score: 2.1773911584141574
Category	Term	Count	%	PValue	Genes	List Total	Pop Hits	Pop Total	Fold Enrichment	Bonferroni	Benjamini	FDR
GOTERM_BP_FAT	GO:0030326~embryonic limb morphogenesis	8	2.60586	0.0011519	ECE1, SALL4, TBX5, GDF5, HOXD12, HOXD13, ALX4, TWIST1	252	87	13528	4.93633	0.876406	0.0868931	1.93997
GOTERM_BP_FAT	GO:0035113~embryonic appendage morphogenesis	8	2.60586	0.0011519	ECE1, SALL4, TBX5, GDF5, HOXD12, HOXD13, ALX4, TWIST1	252	87	13528	4.93633	0.876406	0.0868931	1.93997
GOTERM_BP_FAT	GO:0035107~appendage morphogenesis	8	2.60586	0.00243345	ECE1, SALL4, TBX5, GDF5, HOXD12, HOXD13, ALX4, TWIST1	252	99	13528	4.33798	0.987962	0.112592	4.05665
GOTERM_BP_FAT	GO:0035108~limb morphogenesis	8	2.60586	0.00243345	ECE1, SALL4, TBX5, GDF5, HOXD12, HOXD13, ALX4, TWIST1	252	99	13528	4.33798	0.987962	0.112592	4.05665
GOTERM_BP_FAT	GO:0048736~appendage development	8	2.60586	0.00304315	ECE1, SALL4, TBX5, GDF5, HOXD12, HOXD13, ALX4, TWIST1	252	103	13528	4.16952	0.996029	0.123339	5.04849
GOTERM_BP_FAT	GO:0060173~limb development	8	2.60586	0.00304315	ECE1, SALL4, TBX5, GDF5, HOXD12, HOXD13, ALX4, TWIST1	252	103	13528	4.16952	0.996029	0.123339	5.04849
GOTERM_BP_FAT	GO:0035136~forelimb morphogenesis	4	1.30293	0.0074883	TBX5, GDF5, ALX4, TWIST1	252	22	13528	9.76046	0.999999	0.216105	11.9935
GOTERM_BP_FAT	GO:0035115~embryonic forelimb morphogenesis	3	0.977199	0.0476562	TBX5, ALX4, TWIST1	252	19	13528	8.47619	1	0.594988	56.3933
GOTERM_BP_FAT	GO:0042733~embryonic digit morphogenesis	3	0.977199	0.0778103	ECE1, HOXD12, HOXD13	252	25	13528	6.4419	1	0.715184	74.7627
GOTERM_BP_FAT	GO:0035137~hindlimb morphogenesis	3	0.977199	0.0832966	GDF5, ALX4, TWIST1	252	26	13528	6.19414	1	0.73145	77.1968
Annotation Cluster 10	Enrichment Score: 2.1523956743200907
Category	Term	Count	%	PValue	Genes	List Total	Pop Hits	Pop Total	Fold Enrichment	Bonferroni	Benjamini	FDR
GOTERM_BP_FAT	GO:0051674~localization of cell	14	4.56026	0.00487992	CTHRC1, ICAM1, SLC22A16, DNAH3, DCDC2, TBX1, PAX3, KIT, NR2E1, CALCA, SEMA3F, LRP8, TLX3, TWIST1	252	307	13528	2.44806	0.99986	0.168789	7.97851
GOTERM_BP_FAT	GO:0048870~cell motility	14	4.56026	0.00487992	CTHRC1, ICAM1, SLC22A16, DNAH3, DCDC2, TBX1, PAX3, KIT, NR2E1, CALCA, SEMA3F, LRP8, TLX3, TWIST1	252	307	13528	2.44806	0.99986	0.168789	7.97851
GOTERM_BP_FAT	GO:0006928~cell motion	18	5.86319	0.00737941	CTHRC1, ICAM1, SLC22A16, GDF7, DNAH3, DCDC2, TBX1, KIT, PAX3, NR2E1, CALCA, SPINT2, SEMA3F, LRP8, TLX3, TWIST1, FEZ1, ALOX12	252	475	13528	2.03429	0.999999	0.216739	11.8292
GOTERM_BP_FAT	GO:0016477~cell migration	12	3.90879	0.013982	CALCA, ICAM1, CTHRC1, SEMA3F, DCDC2, LRP8, TBX1, KIT, PAX3, TLX3, NR2E1, TWIST1	252	276	13528	2.33402	1	0.324944	21.2847
