# Supplementary material for: Integrative Analysis Reveals Relationships of Genetic and Epigenetic Alterations in Osteosarcoma
Source: PLoS One. 2012 Nov 7;7(11):e48262. doi: 10.1371/journal.pone.0048262 (PMC3492335; doi:10.1371/journal.pone.0048262)
Supplement: Table S5 — List of 283 significantly differentially expressed genes. (XLSX) [file pone.0048262.s013.xlsx]

## Sheet: Table S5
Table S5. List of 283 significantly differentially expressed genes (some with multiple probes) compared to the normal osteoblasts (Kresse et al)
Gene symbol	Probe ID	logFC	Adjusted p-value
ABCA8	ILMN_1796801	1.48013	0.0276903
ACTG1	ILMN_1704961	1.34633	0.0261553
ADAMTS2	ILMN_1796628	0.63927	0.0447152
ADAMTS2	ILMN_1811765	0.661347	0.0439411
ADARB1	ILMN_1657442	0.948809	3.14354e-08
AMY1B	ILMN_1726327	0.632828	0.00136837
ANGPTL4	ILMN_1707727	3.59885	0.0061849
ANGPTL5	ILMN_1755059	0.585432	0.00940208
ANKRD30B	ILMN_1730678	-0.869924	0.0106915
APCDD1L	ILMN_1689431	3.01444	0.0498002
ARMC8	ILMN_1781151	0.610309	0.00105138
ARPM1	ILMN_1782810	0.84714	0.00665265
ATF3	ILMN_1799748	-2.0216	0.0141293
ATF4	ILMN_1672128	-1.69763	0.00579337
ATP6V1G1	ILMN_1784523	-1.05238	0.0258575
ATRIP	ILMN_1653896	0.776715	0.0185039
B3GALT5	ILMN_1698756	0.646647	3.70255e-14
BCS1L	ILMN_1738529	0.950205	0.0214466
BIRC5	ILMN_1710082	0.672181	0.0483993
C10ORF90	ILMN_1680367	1.11965	4.55579e-08
C13ORF33	ILMN_1752547	0.616241	2.79186e-06
C14ORF132	ILMN_1713744	-1.51677	0.0437822
C15ORF23	ILMN_1652008	1.15064	0.00920403
C18ORF37	ILMN_1730294	1.74433	0.0178809
C1QTNF4	ILMN_1808122	0.899126	1.09419e-12
C20ORF29	ILMN_1785644	0.778561	0.0147752
C3ORF64	ILMN_1687084	0.676722	0.00279204
C6ORF66	ILMN_1659524	1.07418	0.00723603
C9ORF39	ILMN_1684754	0.668206	0.0248259
C9ORF94	ILMN_1727084	1.03538	0.00708979
CADM1	ILMN_1680132	-3.25161	0.0305409
CDC14B	ILMN_1733559	-2.35099	6.53569e-07
CECR1	ILMN_1751851	0.623352	1.82523e-05
CENPE	ILMN_1716279	1.33128	0.0216506
CENPI	ILMN_1658010	1.08361	0.0103869
CLCF1	ILMN_1661197	1.16892	0.0232202
CMKLR1	ILMN_1673030	0.702107	1.28529e-06
COX15	ILMN_1722481	0.561473	0.0390384
COX7A1	ILMN_1662419	1.37328	0.00227043
CPT1C	ILMN_1773855	1.28574	0.0276039
CXCL5	ILMN_1752562	1.89836	9.55278e-07
CXORF38	ILMN_1697864	1.03592	0.0278402
DALRD3	ILMN_1715703	0.518299	0.010201
DCI	ILMN_1803485	-1.43923	0.0343005
DENND1C	ILMN_1767020	0.787129	1.89033e-05
DIAPH3	ILMN_1695226	1.21515	0.00581547
DJ122O8.2	ILMN_1703132	0.923965	0.0418967
DKFZP434I1020	ILMN_1685628	-1.10909	0.00665265
DNAJB12	ILMN_1712929	0.742708	0.0272354
DNAJC9	ILMN_1799516	1.14178	0.0310218
DNALI1	ILMN_1745501	1.17588	5.24494e-10
EDNRA	ILMN_1796629	1.39687	0.0103422
EFCAB4A	ILMN_1745623	0.876617	0.0443556
EIF3S10	ILMN_1708164	-1.2123	0.0105623
ELOVL6	ILMN_1700546	1.24648	0.0235837
ENTPD6	ILMN_1677955	0.56683	0.0335969
EPB41L4B	ILMN_1784967	0.847737	3.23214e-05
ERCC6L	ILMN_1790992	1.29108	0.0451708
FAM3C	ILMN_1777261	1.02282	0.0354429
FBXL2	ILMN_1688639	0.700106	0.0111756
FGB	ILMN_1678049	1.02799	0.00165914
FGG	ILMN_1804335	0.507503	0.00392439
FKBP2	ILMN_1807563	0.588509	0.0235837
FKBP5	ILMN_1778444	2.29668	0.00409613
FLJ20699	ILMN_1692464	0.613945	0.0111756
FOXC2	ILMN_1705201	1.23667	0.000200006
FOXF2	ILMN_1683960	-2.29587	0.00509429
FYTTD1	ILMN_1670439	-0.877812	0.0317067
GGTLA1	ILMN_1749372	1.07568	3.17163e-09
GINS4	ILMN_1807501	1.11079	0.00710648
GLYCTK	ILMN_1791222	0.772006	0.0131033
GNAS	ILMN_1769191	-0.947687	0.00937494
GRHL1	ILMN_1651286	0.917041	6.47426e-08
GSTO2	ILMN_1740234	1.98729	0.00661791
HES6	ILMN_1694268	-1.68988	0.0223243
HNRPA1	ILMN_1663447	1.25648	0.0176371
HOXA4	ILMN_1677018	-0.898187	0.0425478
HOXB7	ILMN_1702125	-2.84331	4.70229e-07
HOXC4	ILMN_1719975	-1.66393	0.0114815
HOXC6	ILMN_1794492	-3.48516	5.5062e-05
HOXC9	ILMN_1718898	-1.14299	0.00233683
HRB	ILMN_1792497	0.538822	0.021695
HS.108479	ILMN_1883426	0.609215	0.000536791
HS.133996	ILMN_1825418	0.523981	5.46755e-06
HS.171319	ILMN_1910325	0.534134	2.02818e-06
HS.197143	ILMN_1913060	1.85637	5.57282e-09
HS.432336	ILMN_1901625	0.543503	2.26208e-07
HS.515479	ILMN_1893764	0.542643	0.000314877
HS.536500	ILMN_1889635	0.551386	4.44313e-09
HS.549788	ILMN_1874291	0.547049	3.71274e-05
HS.554324	ILMN_1886655	1.90203	0.0243497
HS.555115	ILMN_1876532	0.643217	7.76884e-11
HS.556994	ILMN_1880457	0.64111	8.41305e-08
HS.563151	ILMN_1828626	0.758321	1.04756e-13
HS.564690	ILMN_1849088	0.621182	6.48762e-07
HS.567106	ILMN_1895919	0.628155	1.85271e-09
HS.569175	ILMN_1917095	0.818052	0.000135211
HS.570892	ILMN_1916158	0.62219	1.87158e-06
HS.575583	ILMN_1880052	0.810282	0.0381112
HS.583585	ILMN_1904641	0.678138	1.09964e-10
ID1	ILMN_1665832	0.985343	0.0314075
IFP38	ILMN_1703005	-1.0753	0.0256775
IGFBP1	ILMN_1728445	2.00333	1.35132e-06
IGFBP4	ILMN_1665865	4.41194	0.0396735
ISLR	ILMN_1747593	0.838161	2.73954e-09
ITPRIP	ILMN_1805192	1.74223	0.018935
JAK2	ILMN_1683178	0.653006	0.000717808
KIF11	ILMN_1794539	1.08215	0.0223607
KITLG	ILMN_1808508	0.977968	0.0059176
KIAA0830	ILMN_1699022	2.33406	0.00115204
KIAA1279	ILMN_1745813	0.846222	0.0126177
KRT19	ILMN_1753924	0.895975	0.0217973
LOC196752	ILMN_1803743	0.679807	0.000258419
LOC285053	ILMN_1660832	-1.11794	0.0133275
LOC375295	ILMN_1674782	-3.04392	0.00329071
LOC387753	ILMN_1661174	-1.84588	0.017021
LOC388532	ILMN_1656292	-1.47804	0.0453386
LOC388621	ILMN_1677262	-1.97746	0.00764993
LOC388654	ILMN_1659550	-1.7819	0.0293603
LOC389300	ILMN_1704445	1.71533	1.07903e-07
LOC390354	ILMN_1676765	-2.52911	0.000215863
LOC391656	ILMN_1706117	-1.41479	0.00807045
LOC400879	ILMN_1729197	-2.63464	0.0190124
LOC402057	ILMN_1664610	-0.932771	0.033283
LOC402251	ILMN_1687080	-1.46584	0.0116886
LOC402694	ILMN_1738356	-1.30172	0.0220599
LOC440567	ILMN_1718136	-1.90905	0.000198122
LOC440732	ILMN_1685378	-1.63018	0.00233447
LOC440927	ILMN_1689712	-1.86565	0.00223019
LOC441019	ILMN_1761281	3.85116	0.00170362
LOC641700	ILMN_1705630	0.81311	0.00361206
LOC642115	ILMN_1674754	-1.46479	0.00401094
LOC642477	ILMN_1794711	-2.59268	0.0190631
LOC643284	ILMN_1739263	-1.51941	0.0129068
LOC643591	ILMN_1780806	0.739531	0.0180559
LOC643870	ILMN_1709514	-1.23972	0.0437822
LOC644039	ILMN_1661917	-1.07663	0.0238227
LOC644972	ILMN_1673638	-1.60451	0.0366028
LOC645138	ILMN_1676792	-1.80837	0.0209011
LOC646433	ILMN_1672755	-1.33651	0.014302
LOC647727	ILMN_1661346	-1.58468	0.0376397
LOC648622	ILMN_1652955	-2.4984	0.000607985
LOC648763	ILMN_1676503	0.845864	0.0155304
LOC649418	ILMN_1728024	1.27303	0.000866015
LOC649682	ILMN_1659405	-1.76391	0.0109205
LOC653086	ILMN_1814039	-1.05413	0.0165928
LOC653328	ILMN_1696839	-2.83323	0.000205382
LOC653489	ILMN_1711073	-0.875687	0.0296344
LOC653596	ILMN_1776290	-0.74046	0.0486387
LOC653658	ILMN_1652073	-1.90353	0.00718147
LOC653780	ILMN_1700182	-0.824629	0.0293652
LOC653974	ILMN_1716014	-1.77888	0.0129457
LOC85389	ILMN_1754332	0.717803	0.0423202
LOC85390	ILMN_1689294	0.743214	0.0217286
LPHN1	ILMN_1813175	-1.04536	0.00958239
LRRC34	ILMN_1671057	0.875166	0.00105115
LTBP1	ILMN_1785402	0.927529	0.0027346
LXN	ILMN_1723962	2.90681	0.00727246
MAEA	ILMN_1689257	0.862607	0.00633054
MANEA	ILMN_1734702	0.521212	0.0281173
MAPK13	ILMN_1749327	1.81014	0.000613503
MATR3	ILMN_1815107	-0.745084	0.024935
MBP	ILMN_1724599	0.859096	0.00229782
MCTS1	ILMN_1751816	-0.911056	0.0426057
ME3	ILMN_1793615	1.09278	0.0457699
MED16	ILMN_1730307	0.756611	0.0227312
MEST	ILMN_1651478	1.96731	0.000134734
MGC16169	ILMN_1769601	0.906598	0.00639443
MGC40579	ILMN_1673892	0.970257	0.0084949
MMP19	ILMN_1683283	0.502508	0.00181558
MRPL43	ILMN_1678974	0.587755	0.0201945
NAP1L4	ILMN_1804327	0.984362	0.00286604
NARS	ILMN_1732216	-1.64787	0.0167743
NAV1	ILMN_1703374	1.36678	0.0150947
NDUFA4	ILMN_1751258	-1.38035	0.0174075
NDUFB9	ILMN_1666326	-2.19288	0.0261929
NEK2	ILMN_1653822	0.654226	0.0207246
NFIC	ILMN_1654942	1.0892	3.08078e-09
NNAT	ILMN_1691413	1.99949	0.0406901
NR2F1	ILMN_1786197	1.94273	0.0060215
NR2F2	ILMN_1745785	0.536893	0.0065456
NUDCD2	ILMN_1751589	-0.776545	0.0319209
NUDT2	ILMN_1778347	1.18189	0.0337844
NAALADL1	ILMN_1770963	0.792362	6.78711e-16
ODF2	ILMN_1671288	0.518003	0.046974
ODF2	ILMN_1730698	0.755005	0.0126599
OGT	ILMN_1697639	-1.2344	0.0332729
OLAH	ILMN_1674696	1.65806	0.00375336
PAFAH2	ILMN_1682919	0.697242	0.0129073
PB1	ILMN_1659470	0.897652	0.0410746
PDE7B	ILMN_1806533	2.3178	0.0233197
PDLIM5	ILMN_1692864	0.563923	0.0361861
PGM3	ILMN_1693620	0.821684	0.0272792
PHC2	ILMN_1808047	0.578065	0.0197864
PHF19	ILMN_1745420	1.15205	0.0420688
PHYHD1	ILMN_1806924	0.556686	9.61859e-06
PIGT	ILMN_1738759	-1.17674	0.0450428
PINX1	ILMN_1790309	0.617853	0.0167743
PLEKHB2	ILMN_1697652	0.787908	0.0346731
PLEKHB2	ILMN_1698323	1.00637	0.0419708
PLEKHG2	ILMN_1657836	0.658489	0.0457699
PLVAP	ILMN_1786492	1.08382	2.48147e-05
PPP3CB	ILMN_1802669	1.07372	0.0448843
PPT1	ILMN_1669273	-1.82678	0.0292293
PRKAG2	ILMN_1797531	1.45463	0.00653621
PRKRA	ILMN_1758474	-1.09287	0.0482479
PRR16	ILMN_1709153	1.95896	0.013258
PRRX1	ILMN_1739496	2.96112	0.00973497
PRRX1	ILMN_1811851	0.627541	7.19631e-08
PRSS35	ILMN_1769580	1.0703	0.0272792
PSAP	ILMN_1749109	-1.53776	0.00785371
PSMA1	ILMN_1691809	0.86311	0.0310508
PTGER2	ILMN_1666940	0.877165	0.000213508
PTGES3	ILMN_1752566	-1.19189	0.0294506
PTGS1	ILMN_1665100	0.826913	9.81594e-06
PTGS1	ILMN_1708275	2.63087	1.87158e-06
PUS7L	ILMN_1747184	0.725319	0.0353289
PYCR1	ILMN_1796013	-1.31589	0.0209464
RASA3	ILMN_1654586	0.516914	0.0437822
RB1CC1	ILMN_1736796	-1.35849	0.0490828
REC8L1	ILMN_1751886	2.1592	1.79678e-05
RGS4	ILMN_1758067	4.66525	0.000423688
RHPN2	ILMN_1753143	-2.32832	0.000475761
RIMS3	ILMN_1742382	-1.47889	0.0465213
RNF114	ILMN_1792078	-0.894246	0.0300287
RPL23	ILMN_1755115	-1.65137	0.00718147
RPL23AP7	ILMN_1750273	0.864667	0.0287785
RPL41	ILMN_1710001	0.942653	0.0109569
RPS28	ILMN_1651228	-2.29712	4.92125e-05
RRM2	ILMN_1678669	1.54001	0.0151714
S1PR3	ILMN_1703531	2.18444	0.0417291
SBDS	ILMN_1679045	-0.624499	0.0141361
SCUBE3	ILMN_1659359	0.530711	0.0332964
SDFR1	ILMN_1792997	-1.21205	0.0370973
SEC22L1	ILMN_1784238	0.93445	0.0434486
SEC24B	ILMN_1735148	0.58651	0.00161135
SEC24B	ILMN_1745469	0.682294	1.6212e-05
SEMA3F	ILMN_1761540	0.864468	0.0309442
SEP15	ILMN_1704610	-1.44072	0.0010127
SERP2	ILMN_1696767	1.39632	0.00725542
SGOL2	ILMN_1746699	1.04154	0.0474152
SHQ1	ILMN_1762540	0.52086	0.0316495
SIRT1	ILMN_1739083	-0.639019	0.0225496
SIX1	ILMN_1812702	2.37075	1.63984e-06
SIX2	ILMN_1663772	0.937448	2.37318e-05
SLC25A16	ILMN_1806032	0.624448	0.00805148
SLC25A23	ILMN_1679949	-1.65713	0.00610049
SLC46A2	ILMN_1707585	0.738448	1.09964e-10
SMNDC1	ILMN_1691789	-0.867052	0.0147675
SNORA10	ILMN_1662982	0.988708	0.0475094
SNORA64	ILMN_1709604	0.589891	0.0261345
SORBS2	ILMN_1716407	1.6797	0.00195079
SPRYD4	ILMN_1729868	0.690776	0.0109944
SPTBN1	ILMN_1690708	0.816061	0.0060215
SRGN	ILMN_1760347	5.67913	0.00105547
SRR	ILMN_1753515	0.798381	0.0295911
STARD13	ILMN_1660451	0.760242	0.0217286
SUMO1P3	ILMN_1732080	-0.869937	0.014302
SUMO2	ILMN_1738150	-1.39437	0.0275523
SYT15	ILMN_1771560	0.520327	0.00666247
TBC1D2	ILMN_1769876	1.3095	0.030267
TCEAL7	ILMN_1753525	1.84725	0.037958
TGM2	ILMN_1679267	1.8321	0.000866015
TGM2	ILMN_1705750	3.27845	0.0282458
TGM2	ILMN_1797236	0.982134	0.00636882
TIAL1	ILMN_1796855	0.798156	0.00802375
TICAM2	ILMN_1651346	0.889274	0.0450428
TIMP4	ILMN_1663399	0.802959	9.52203e-08
TJP2	ILMN_1763972	0.627672	0.0341536
TLK1	ILMN_1811029	-0.627384	0.0220214
TMEM103	ILMN_1670504	0.613204	1.36216e-06
TMEM103	ILMN_1724990	0.854146	0.0132638
TMEM30B	ILMN_1752935	0.583619	0.000595071
TMTC3	ILMN_1732566	0.612592	0.00195568
TNFRSF10D	ILMN_1666022	2.0963	0.00961709
TNFRSF6B	ILMN_1661825	1.16716	0.00134315
TNFRSF7	ILMN_1688959	0.706586	1.1823e-09
TRIM62	ILMN_1666852	0.675787	3.72048e-05
TUBG1	ILMN_1695731	1.23049	0.00731211
UBE2E1	ILMN_1806778	-1.14975	0.0276373
UGP2	ILMN_1671969	1.28158	0.0173624
UHRF1	ILMN_1786065	1.09681	0.0452782
USP4	ILMN_1773505	0.51851	0.00012976
WDR1	ILMN_1675844	1.4437	0.0346731
WDR69	ILMN_1775042	1.82528	0.000106643
YIPF4	ILMN_1782444	-1.01281	0.00633054
ZBTB16	ILMN_1722244	0.66202	1.07862e-05
ZDHHC16	ILMN_1763568	0.690568	0.0469451
ZIC4	ILMN_1751544	0.794805	0.0437822
ZNF385D	ILMN_1710268	0.721363	0.00718176
ZNF486	ILMN_1805668	-1.07436	0.00858015
ZRANB2	ILMN_1703015	-1.05026	0.0235812
