# Supplementary material for: Integrative Analysis Reveals Relationships of Genetic and Epigenetic Alterations in Osteosarcoma
Source: PLoS One. 2012 Nov 7;7(11):e48262. doi: 10.1371/journal.pone.0048262 (PMC3492335; doi:10.1371/journal.pone.0048262)
Supplement: Table S6 — Top 10 clusters from enrichment analysis of differentially expressed genes in DAVID. (XLSX) [file pone.0048262.s014.xlsx]

## Sheet: Table S6
Table S6. Top 10 clusters from enrichment analysis of 283 differentially expressed genes in DAVID (Kresse et al)
Annotation Cluster 1	Enrichment Score: 3.2789704553495147
Category	Term	Count	%	PValue	Genes	List Total	Pop Hits	Pop Total	Fold Enrichment	Bonferroni	Benjamini	FDR
GOTERM_BP_FAT	GO:0006414~translational elongation	10	4.01606	5.93158e-06	ILMN_1661174, ILMN_1755115, ILMN_1651228, ILMN_1659405, ILMN_1656292, ILMN_1696839, ILMN_1677262, ILMN_1716014, ILMN_1706117, ILMN_1673638, ILMN_1710001, ILMN_1660832	175	101	13528	7.65375	0.00869919	0.00869919	0.00983343
KEGG_PATHWAY	hsa03010:Ribosome	10	4.01606	7.10766e-06	ILMN_1661174, ILMN_1755115, ILMN_1651228, ILMN_1659405, ILMN_1656292, ILMN_1696839, ILMN_1677262, ILMN_1716014, ILMN_1706117, ILMN_1673638, ILMN_1710001, ILMN_1660832	81	87	5085	7.21584	0.000667899	0.000667899	0.00779675
SP_PIR_KEYWORDS	ribosome	8	3.21285	2.73391e-05	ILMN_1661174, ILMN_1755115, ILMN_1651228, ILMN_1659405, ILMN_1656292, ILMN_1696839, ILMN_1677262, ILMN_1706117, ILMN_1673638, ILMN_1660832	232	73	19235	9.08597	0.00786999	0.00394277	0.0363191
GOTERM_CC_FAT	GO:0022626~cytosolic ribosome	8	3.21285	7.89354e-05	ILMN_1661174, ILMN_1651228, ILMN_1659405, ILMN_1656292, ILMN_1696839, ILMN_1677262, ILMN_1706117, ILMN_1673638, ILMN_1710001, ILMN_1660832	165	81	12782	7.65103	0.0206241	0.0206241	0.103374
SP_PIR_KEYWORDS	ribosomal protein	11	4.41767	9.50544e-05	ILMN_1678974, ILMN_1755115, ILMN_1656292, ILMN_1716014, ILMN_1710001, ILMN_1673638, ILMN_1660832, ILMN_1661174, ILMN_1651228, ILMN_1659405, ILMN_1696839, ILMN_1677262, ILMN_1706117	232	188	19235	4.85109	0.0270981	0.00684447	0.126224
GOTERM_MF_FAT	GO:0003735~structural constituent of ribosome	11	4.41767	0.00011093	ILMN_1678974, ILMN_1755115, ILMN_1656292, ILMN_1716014, ILMN_1710001, ILMN_1673638, ILMN_1660832, ILMN_1661174, ILMN_1651228, ILMN_1659405, ILMN_1696839, ILMN_1677262, ILMN_1706117	180	168	12983	4.72265	0.043935	0.043935	0.154895
GOTERM_CC_FAT	GO:0033279~ribosomal subunit	9	3.61446	0.000240274	ILMN_1661174, ILMN_1651228, ILMN_1678974, ILMN_1659405, ILMN_1656292, ILMN_1696839, ILMN_1677262, ILMN_1706117, ILMN_1673638, ILMN_1710001, ILMN_1660832	165	128	12782	5.44688	0.0614694	0.0209246	0.314356
GOTERM_BP_FAT	GO:0006412~translation	14	5.62249	0.000352797	ILMN_1678974, ILMN_1755115, ILMN_1656292, ILMN_1716014, ILMN_1708164, ILMN_1673638, ILMN_1710001, ILMN_1660832, ILMN_1661174, ILMN_1651228, ILMN_1715703, ILMN_1659405, ILMN_1696839, ILMN_1732216, ILMN_1677262, ILMN_1706117	175	331	13528	3.26961	0.405337	0.0629046	0.583292
GOTERM_CC_FAT	GO:0005840~ribosome	11	4.41767	0.000453912	ILMN_1678974, ILMN_1755115, ILMN_1656292, ILMN_1716014, ILMN_1710001, ILMN_1673638, ILMN_1660832, ILMN_1661174, ILMN_1651228, ILMN_1659405, ILMN_1696839, ILMN_1677262, ILMN_1706117	165	215	12782	3.96341	0.112955	0.023687	0.593097
SP_PIR_KEYWORDS	protein biosynthesis	10	4.01606	0.000461556	ILMN_1661174, ILMN_1755115, ILMN_1651228, ILMN_1659405, ILMN_1656292, ILMN_1696839, ILMN_1732216, ILMN_1677262, ILMN_1706117, ILMN_1708164, ILMN_1673638, ILMN_1660832	232	188	19235	4.41008	0.124903	0.0263312	0.611529
GOTERM_MF_FAT	GO:0005198~structural molecule activity	21	8.43373	0.000468254	ILMN_1755115, ILMN_1678974, ILMN_1716014, ILMN_1753924, ILMN_1708164, ILMN_1673638, ILMN_1704961, ILMN_1660832, ILMN_1651228, ILMN_1659405, ILMN_1696839, ILMN_1716407, ILMN_1677262, ILMN_1706117, ILMN_1671288, ILMN_1724599, ILMN_1656292, ILMN_1784967, ILMN_1815107, ILMN_1728024, ILMN_1730698, ILMN_1710001, ILMN_1661174, ILMN_1690708, ILMN_1695731	180	634	12983	2.38909	0.172782	0.0904849	0.652321
SP_PIR_KEYWORDS	ribonucleoprotein	12	4.81928	0.000579365	ILMN_1755115, ILMN_1678974, ILMN_1656292, ILMN_1716014, ILMN_1663447, ILMN_1710001, ILMN_1673638, ILMN_1660832, ILMN_1661174, ILMN_1651228, ILMN_1659405, ILMN_1696839, ILMN_1677262, ILMN_1706117	232	279	19235	3.566	0.154211	0.0275282	0.767061
GOTERM_CC_FAT	GO:0044445~cytosolic part	8	3.21285	0.00343995	ILMN_1661174, ILMN_1651228, ILMN_1659405, ILMN_1656292, ILMN_1696839, ILMN_1677262, ILMN_1706117, ILMN_1673638, ILMN_1710001, ILMN_1660832	165	152	12782	4.07719	0.59736	0.086956	4.41448
GOTERM_CC_FAT	GO:0030529~ribonucleoprotein complex	15	6.0241	0.00651724	ILMN_1678974, ILMN_1755115, ILMN_1656292, ILMN_1716014, ILMN_1663447, ILMN_1673638, ILMN_1710001, ILMN_1660832, ILMN_1661174, ILMN_1651228, ILMN_1659405, ILMN_1696839, ILMN_1752566, ILMN_1677262, ILMN_1706117, ILMN_1691789, ILMN_1691809	165	515	12782	2.25631	0.822037	0.108704	8.2103
GOTERM_CC_FAT	GO:0015934~large ribosomal subunit	5	2.00803	0.0107021	ILMN_1661174, ILMN_1678974, ILMN_1659405, ILMN_1656292, ILMN_1677262, ILMN_1710001, ILMN_1660832	165	67	12782	5.78109	0.941609	0.132404	13.1491
GOTERM_CC_FAT	GO:0022625~cytosolic large ribosomal subunit	4	1.60643	0.0125931	ILMN_1661174, ILMN_1659405, ILMN_1656292, ILMN_1677262, ILMN_1710001, ILMN_1660832	165	38	12782	8.15439	0.964764	0.141077	15.2992
GOTERM_CC_FAT	GO:0022627~cytosolic small ribosomal subunit	4	1.60643	0.0144771	ILMN_1651228, ILMN_1696839, ILMN_1706117, ILMN_1673638	165	40	12782	7.74667	0.978718	0.148208	17.3925
GOTERM_CC_FAT	GO:0015935~small ribosomal subunit	4	1.60643	0.0470755	ILMN_1651228, ILMN_1696839, ILMN_1706117, ILMN_1673638	165	63	12782	4.91852	0.999997	0.26691	46.8358
Annotation Cluster 2	Enrichment Score: 2.382148414904669
Category	Term	Count	%	PValue	Genes	List Total	Pop Hits	Pop Total	Fold Enrichment	Bonferroni	Benjamini	FDR
INTERPRO	IPR014715:Fibrinogen, alpha/beta/gamma chain, C-terminal globular, subdomain 2	3	1.20482	0.000950978	ILMN_1678049, ILMN_1707727, ILMN_1804335	213	4	16659	58.6585	0.367223	0.367223	1.35339
INTERPRO	IPR014716:Fibrinogen, alpha/beta/gamma chain, C-terminal globular, subdomain 1	4	1.60643	0.00298211	ILMN_1678049, ILMN_1755059, ILMN_1707727, ILMN_1804335	213	23	16659	13.602	0.76225	0.512404	4.18716
UP_SEQ_FEATURE	domain:Fibrinogen C-terminal	4	1.60643	0.00667488	ILMN_1678049, ILMN_1755059, ILMN_1707727, ILMN_1804335	232	32	19113	10.298	0.994044	0.922827	9.715
INTERPRO	IPR002181:Fibrinogen, alpha/beta/gamma chain, C-terminal globular	4	1.60643	0.00768007	ILMN_1678049, ILMN_1755059, ILMN_1707727, ILMN_1804335	213	32	16659	9.77641	0.975483	0.604298	10.454
SMART	SM00186:FBG	4	1.60643	0.00844803	ILMN_1678049, ILMN_1755059, ILMN_1707727, ILMN_1804335	121	32	9079	9.37913	0.623053	0.623053	9.21161
Annotation Cluster 3	Enrichment Score: 2.2811514499411243
Category	Term	Count	%	PValue	Genes	List Total	Pop Hits	Pop Total	Fold Enrichment	Bonferroni	Benjamini	FDR
GOTERM_BP_FAT	GO:0048706~embryonic skeletal system development	9	3.61446	6.30421e-06	ILMN_1769191, ILMN_1794492, ILMN_1811851, ILMN_1718898, ILMN_1702125, ILMN_1705201, ILMN_1677018, ILMN_1663772, ILMN_1739496, ILMN_1812702	175	77	13528	9.0354	0.00924315	0.0046323	0.0104512
GOTERM_BP_FAT	GO:0048704~embryonic skeletal system morphogenesis	8	3.21285	7.93872e-06	ILMN_1769191, ILMN_1811851, ILMN_1718898, ILMN_1702125, ILMN_1705201, ILMN_1677018, ILMN_1663772, ILMN_1739496, ILMN_1812702	175	57	13528	10.8495	0.0116257	0.00389034	0.0131607
GOTERM_BP_FAT	GO:0048562~embryonic organ morphogenesis	10	4.01606	5.43989e-05	ILMN_1769191, ILMN_1758474, ILMN_1811851, ILMN_1718898, ILMN_1702125, ILMN_1705201, ILMN_1719975, ILMN_1677018, ILMN_1663772, ILMN_1739496, ILMN_1812702	175	133	13528	5.81224	0.0770053	0.0198336	0.090149
GOTERM_BP_FAT	GO:0001501~skeletal system development	15	6.0241	6.49746e-05	ILMN_1758474, ILMN_1913060, ILMN_1718898, ILMN_1665865, ILMN_1702125, ILMN_1673030, ILMN_1705201, ILMN_1663772, ILMN_1739496, ILMN_1769191, ILMN_1794492, ILMN_1811851, ILMN_1719975, ILMN_1677018, ILMN_1812702, ILMN_1722244, ILMN_1679045	175	319	13528	3.63493	0.0912731	0.0189601	0.107666
GOTERM_BP_FAT	GO:0048568~embryonic organ development	11	4.41767	7.59217e-05	ILMN_1769191, ILMN_1758474, ILMN_1811851, ILMN_1718898, ILMN_1702125, ILMN_1705201, ILMN_1719975, ILMN_1677018, ILMN_1663772, ILMN_1739496, ILMN_1683960, ILMN_1812702	175	172	13528	4.94379	0.10581	0.0184668	0.125795
GOTERM_BP_FAT	GO:0048705~skeletal system morphogenesis	9	3.61446	9.72965e-05	ILMN_1769191, ILMN_1758474, ILMN_1811851, ILMN_1718898, ILMN_1702125, ILMN_1705201, ILMN_1677018, ILMN_1663772, ILMN_1739496, ILMN_1812702	175	112	13528	6.21184	0.133527	0.0202668	0.161184
UP_SEQ_FEATURE	short sequence motif:Antp-type hexapeptide	4	1.60643	0.00258123	ILMN_1794492, ILMN_1702125, ILMN_1719975, ILMN_1677018	232	23	19113	14.3276	0.861542	0.861542	3.86723
INTERPRO	IPR001827:Homeobox protein, antennapedia type, conserved site	4	1.60643	0.00337643	ILMN_1794492, ILMN_1702125, ILMN_1719975, ILMN_1677018	213	24	16659	13.0352	0.803445	0.418574	4.72845
GOTERM_BP_FAT	GO:0048598~embryonic morphogenesis	11	4.41767	0.00640543	ILMN_1769191, ILMN_1758474, ILMN_1811851, ILMN_1718898, ILMN_1702125, ILMN_1705201, ILMN_1719975, ILMN_1677018, ILMN_1663772, ILMN_1722244, ILMN_1739496, ILMN_1812702	175	307	13528	2.76981	0.999923	0.362844	10.1058
GOTERM_BP_FAT	GO:0007389~pattern specification process	10	4.01606	0.00769724	ILMN_1794492, ILMN_1745785, ILMN_1796629, ILMN_1718898, ILMN_1702125, ILMN_1705201, ILMN_1719975, ILMN_1677018, ILMN_1722244, ILMN_1812702	175	267	13528	2.89524	0.999989	0.365727	12.0239
SP_PIR_KEYWORDS	DNA binding	11	4.41767	0.0083252	ILMN_1794492, ILMN_1745785, ILMN_1799748, ILMN_1718898, ILMN_1702125, ILMN_1663447, ILMN_1672128, ILMN_1719975, ILMN_1654942, ILMN_1677018, ILMN_1786197	232	340	19235	2.68237	0.910727	0.158505	10.5132
UP_SEQ_FEATURE	DNA-binding region:Homeobox	8	3.21285	0.00846832	ILMN_1794492, ILMN_1811851, ILMN_1718898, ILMN_1702125, ILMN_1719975, ILMN_1677018, ILMN_1663772, ILMN_1739496, ILMN_1812702	232	190	19113	3.46878	0.998505	0.885664	12.1707
GOTERM_BP_FAT	GO:0009952~anterior/posterior pattern formation	7	2.81124	0.00944972	ILMN_1794492, ILMN_1745785, ILMN_1718898, ILMN_1702125, ILMN_1719975, ILMN_1677018, ILMN_1722244	175	140	13528	3.86514	0.999999	0.382615	14.5647
INTERPRO	IPR017995:Homeobox protein, antennapedia type	3	1.20482	0.00978145	ILMN_1702125, ILMN_1719975, ILMN_1677018	213	12	16659	19.5528	0.991156	0.611557	13.1319
GOTERM_BP_FAT	GO:0043009~chordate embryonic development	11	4.41767	0.0105839	ILMN_1769191, ILMN_1794492, ILMN_1796629, ILMN_1811851, ILMN_1718898, ILMN_1702125, ILMN_1705201, ILMN_1677018, ILMN_1663772, ILMN_1739496, ILMN_1812702, ILMN_1679045	175	331	13528	2.56898	1	0.387243	16.1721
GOTERM_BP_FAT	GO:0009792~embryonic development ending in birth or egg hatching	11	4.41767	0.0112254	ILMN_1769191, ILMN_1794492, ILMN_1796629, ILMN_1811851, ILMN_1718898, ILMN_1702125, ILMN_1705201, ILMN_1677018, ILMN_1663772, ILMN_1739496, ILMN_1812702, ILMN_1679045	175	334	13528	2.5459	1	0.386807	17.0687
GOTERM_BP_FAT	GO:0042474~middle ear morphogenesis	3	1.20482	0.0116894	ILMN_1758474, ILMN_1811851, ILMN_1663772, ILMN_1739496	175	13	13528	17.8391	1	0.39034	17.7114
SP_PIR_KEYWORDS	Homeobox	8	3.21285	0.0275927	ILMN_1794492, ILMN_1811851, ILMN_1718898, ILMN_1702125, ILMN_1719975, ILMN_1677018, ILMN_1663772, ILMN_1739496, ILMN_1812702	232	242	19235	2.74081	0.999692	0.30758	31.049
INTERPRO	IPR017970:Homeobox, conserved site	8	3.21285	0.0289951	ILMN_1794492, ILMN_1811851, ILMN_1718898, ILMN_1702125, ILMN_1719975, ILMN_1677018, ILMN_1663772, ILMN_1739496, ILMN_1812702	213	232	16659	2.69694	0.999999	0.867588	34.3876
INTERPRO	IPR001356:Homeobox	8	3.21285	0.0309574	ILMN_1794492, ILMN_1811851, ILMN_1718898, ILMN_1702125, ILMN_1719975, ILMN_1677018, ILMN_1663772, ILMN_1739496, ILMN_1812702	213	235	16659	2.66251	1	0.849039	36.2613
INTERPRO	IPR012287:Homeodomain-related	8	3.21285	0.032801	ILMN_1794492, ILMN_1811851, ILMN_1718898, ILMN_1702125, ILMN_1719975, ILMN_1677018, ILMN_1663772, ILMN_1739496, ILMN_1812702	213	238	16659	2.62895	1	0.831771	37.9762
SMART	SM00389:HOX	8	3.21285	0.0359936	ILMN_1794492, ILMN_1811851, ILMN_1718898, ILMN_1702125, ILMN_1719975, ILMN_1677018, ILMN_1663772, ILMN_1739496, ILMN_1812702	121	235	9079	2.55432	0.985236	0.878495	34.1346
GOTERM_BP_FAT	GO:0003002~regionalization	7	2.81124	0.0419992	ILMN_1794492, ILMN_1745785, ILMN_1718898, ILMN_1702125, ILMN_1719975, ILMN_1677018, ILMN_1722244	175	197	13528	2.7468	1	0.579274	50.9016
GOTERM_BP_FAT	GO:0042471~ear morphogenesis	4	1.60643	0.0531227	ILMN_1758474, ILMN_1811851, ILMN_1663772, ILMN_1739496, ILMN_1812702	175	66	13528	4.68502	1	0.616034	59.5446
GOTERM_MF_FAT	GO:0043565~sequence-specific DNA binding	14	5.62249	0.0768297	ILMN_1718898, ILMN_1799748, ILMN_1672128, ILMN_1702125, ILMN_1705201, ILMN_1663772, ILMN_1739496, ILMN_1786197, ILMN_1745785, ILMN_1794492, ILMN_1811851, ILMN_1719975, ILMN_1677018, ILMN_1812702, ILMN_1683960	180	607	12983	1.66357	1	0.998459	67.2755
GOTERM_BP_FAT	GO:0043583~ear development	4	1.60643	0.123568	ILMN_1758474, ILMN_1811851, ILMN_1663772, ILMN_1739496, ILMN_1812702	175	95	13528	3.25486	1	0.809965	88.7713
GOTERM_MF_FAT	GO:0003700~transcription factor activity	19	7.63052	0.125231	ILMN_1799748, ILMN_1718898, ILMN_1703015, ILMN_1672128, ILMN_1702125, ILMN_1705201, ILMN_1694268, ILMN_1663772, ILMN_1654942, ILMN_1739496, ILMN_1786197, ILMN_1794492, ILMN_1745785, ILMN_1811851, ILMN_1786065, ILMN_1719975, ILMN_1677018, ILMN_1812702, ILMN_1722244, ILMN_1683960	180	975	12983	1.40557	1	0.998856	84.5809
GOTERM_BP_FAT	GO:0007423~sensory organ development	5	2.00803	0.340481	ILMN_1758474, ILMN_1811851, ILMN_1705201, ILMN_1663772, ILMN_1739496, ILMN_1812702	175	229	13528	1.68784	1	0.955502	99.8993
Annotation Cluster 4	Enrichment Score: 1.9139260086247223
Category	Term	Count	%	PValue	Genes	List Total	Pop Hits	Pop Total	Fold Enrichment	Bonferroni	Benjamini	FDR
SP_PIR_KEYWORDS	isopeptide bond	12	4.81928	0.00171398	ILMN_1769191, ILMN_1732080, ILMN_1730294, ILMN_1786065, ILMN_1738150, ILMN_1702125, ILMN_1663447, ILMN_1716279, ILMN_1653896, ILMN_1695226, ILMN_1691809, ILMN_1804335	232	319	19235	3.11885	0.390895	0.0600894	2.25351
UP_SEQ_FEATURE	cross-link:Glycyl lysine isopeptide (Lys-Gly) (interchain with G-Cter in ubiquitin)	8	3.21285	0.0107564	ILMN_1769191, ILMN_1730294, ILMN_1786065, ILMN_1702125, ILMN_1716279, ILMN_1653896, ILMN_1695226, ILMN_1691809	232	199	19113	3.3119	0.999745	0.8736	15.2131
SP_PIR_KEYWORDS	ubl conjugation	12	4.81928	0.0982994	ILMN_1769191, ILMN_1730294, ILMN_1710082, ILMN_1716407, ILMN_1786065, ILMN_1738150, ILMN_1702125, ILMN_1663447, ILMN_1716279, ILMN_1653896, ILMN_1695226, ILMN_1691809	232	588	19235	1.69203	1	0.607213	74.7117
Annotation Cluster 5	Enrichment Score: 1.8481906261528858
Category	Term	Count	%	PValue	Genes	List Total	Pop Hits	Pop Total	Fold Enrichment	Bonferroni	Benjamini	FDR
GOTERM_BP_FAT	GO:0042981~regulation of apoptosis	22	8.83534	0.0015428	ILMN_1682919, ILMN_1758474, ILMN_1710082, ILMN_1688959, ILMN_1661197, ILMN_1778347, ILMN_1657836, ILMN_1705201, ILMN_1689257, ILMN_1796855, ILMN_1705750, ILMN_1673638, ILMN_1797236, ILMN_1736796, ILMN_1669273, ILMN_1680132, ILMN_1666022, ILMN_1679267, ILMN_1683178, ILMN_1739083, ILMN_1661825, ILMN_1691789, ILMN_1707727, ILMN_1722244	175	804	13528	2.11525	0.897131	0.203422	2.52728
GOTERM_BP_FAT	GO:0043067~regulation of programmed cell death	22	8.83534	0.00174157	ILMN_1682919, ILMN_1758474, ILMN_1710082, ILMN_1688959, ILMN_1661197, ILMN_1778347, ILMN_1657836, ILMN_1705201, ILMN_1689257, ILMN_1796855, ILMN_1705750, ILMN_1673638, ILMN_1797236, ILMN_1736796, ILMN_1669273, ILMN_1680132, ILMN_1666022, ILMN_1679267, ILMN_1683178, ILMN_1739083, ILMN_1661825, ILMN_1691789, ILMN_1707727, ILMN_1722244	175	812	13528	2.09441	0.923279	0.208176	2.84849
GOTERM_BP_FAT	GO:0010941~regulation of cell death	22	8.83534	0.00182156	ILMN_1682919, ILMN_1758474, ILMN_1710082, ILMN_1688959, ILMN_1661197, ILMN_1778347, ILMN_1657836, ILMN_1705201, ILMN_1689257, ILMN_1796855, ILMN_1705750, ILMN_1673638, ILMN_1797236, ILMN_1736796, ILMN_1669273, ILMN_1680132, ILMN_1666022, ILMN_1679267, ILMN_1683178, ILMN_1739083, ILMN_1661825, ILMN_1691789, ILMN_1707727, ILMN_1722244	175	815	13528	2.0867	0.93182	0.200525	2.97747
GOTERM_BP_FAT	GO:0043066~negative regulation of apoptosis	12	4.81928	0.00611133	ILMN_1682919, ILMN_1710082, ILMN_1688959, ILMN_1661197, ILMN_1705201, ILMN_1705750, ILMN_1689257, ILMN_1797236, ILMN_1736796, ILMN_1669273, ILMN_1666022, ILMN_1679267, ILMN_1661825, ILMN_1707727	175	354	13528	2.62044	0.99988	0.363315	9.6636
GOTERM_BP_FAT	GO:0043069~negative regulation of programmed cell death	12	4.81928	0.00676542	ILMN_1682919, ILMN_1710082, ILMN_1688959, ILMN_1661197, ILMN_1705201, ILMN_1705750, ILMN_1689257, ILMN_1797236, ILMN_1736796, ILMN_1669273, ILMN_1666022, ILMN_1679267, ILMN_1661825, ILMN_1707727	175	359	13528	2.58394	0.999955	0.352575	10.6442
GOTERM_BP_FAT	GO:0060548~negative regulation of cell death	12	4.81928	0.00690259	ILMN_1682919, ILMN_1710082, ILMN_1688959, ILMN_1661197, ILMN_1705201, ILMN_1705750, ILMN_1689257, ILMN_1797236, ILMN_1736796, ILMN_1669273, ILMN_1666022, ILMN_1679267, ILMN_1661825, ILMN_1707727	175	360	13528	2.57676	0.999963	0.346306	10.8486
GOTERM_BP_FAT	GO:0012501~programmed cell death	16	6.4257	0.0123815	ILMN_1710082, ILMN_1760347, ILMN_1688959, ILMN_1657836, ILMN_1705750, ILMN_1796855, ILMN_1738759, ILMN_1797236, ILMN_1669273, ILMN_1680132, ILMN_1666022, ILMN_1679267, ILMN_1683178, ILMN_1763568, ILMN_1739083, ILMN_1661825, ILMN_1691789, ILMN_1722244	175	611	13528	2.0243	1	0.391035	18.6616
GOTERM_BP_FAT	GO:0006917~induction of apoptosis	10	4.01606	0.0226873	ILMN_1680132, ILMN_1758474, ILMN_1688959, ILMN_1679267, ILMN_1683178, ILMN_1778347, ILMN_1657836, ILMN_1796855, ILMN_1705750, ILMN_1673638, ILMN_1691789, ILMN_1797236	175	320	13528	2.41571	1	0.484599	31.6454
GOTERM_BP_FAT	GO:0012502~induction of programmed cell death	10	4.01606	0.0230924	ILMN_1680132, ILMN_1758474, ILMN_1688959, ILMN_1679267, ILMN_1683178, ILMN_1778347, ILMN_1657836, ILMN_1796855, ILMN_1705750, ILMN_1673638, ILMN_1691789, ILMN_1797236	175	321	13528	2.40819	1	0.477599	32.1136
GOTERM_BP_FAT	GO:0006915~apoptosis	15	6.0241	0.023453	ILMN_1710082, ILMN_1760347, ILMN_1688959, ILMN_1657836, ILMN_1796855, ILMN_1738759, ILMN_1669273, ILMN_1680132, ILMN_1666022, ILMN_1683178, ILMN_1763568, ILMN_1739083, ILMN_1661825, ILMN_1691789, ILMN_1722244	175	602	13528	1.92615	1	0.476578	32.5279
SP_PIR_KEYWORDS	Apoptosis	10	4.01606	0.0411385	ILMN_1680132, ILMN_1666022, ILMN_1710082, ILMN_1688959, ILMN_1760347, ILMN_1763568, ILMN_1796855, ILMN_1739083, ILMN_1661825, ILMN_1691789	232	381	19235	2.1761	0.999995	0.373084	42.7741
GOTERM_BP_FAT	GO:0008219~cell death	16	6.4257	0.0442516	ILMN_1710082, ILMN_1760347, ILMN_1688959, ILMN_1657836, ILMN_1705750, ILMN_1796855, ILMN_1738759, ILMN_1797236, ILMN_1669273, ILMN_1680132, ILMN_1666022, ILMN_1679267, ILMN_1683178, ILMN_1763568, ILMN_1739083, ILMN_1661825, ILMN_1691789, ILMN_1722244	175	719	13528	1.72023	1	0.584063	52.7808
GOTERM_BP_FAT	GO:0016265~death	16	6.4257	0.0465146	ILMN_1710082, ILMN_1760347, ILMN_1688959, ILMN_1657836, ILMN_1705750, ILMN_1796855, ILMN_1738759, ILMN_1797236, ILMN_1669273, ILMN_1680132, ILMN_1666022, ILMN_1679267, ILMN_1683178, ILMN_1763568, ILMN_1739083, ILMN_1661825, ILMN_1691789, ILMN_1722244	175	724	13528	1.70835	1	0.59795	54.6006
GOTERM_BP_FAT	GO:0043065~positive regulation of apoptosis	11	4.41767	0.0512816	ILMN_1758474, ILMN_1688959, ILMN_1778347, ILMN_1657836, ILMN_1705750, ILMN_1796855, ILMN_1673638, ILMN_1797236, ILMN_1680132, ILMN_1679267, ILMN_1683178, ILMN_1691789, ILMN_1722244	175	430	13528	1.97751	1	0.607123	58.2205
GOTERM_BP_FAT	GO:0043068~positive regulation of programmed cell death	11	4.41767	0.0532699	ILMN_1758474, ILMN_1688959, ILMN_1778347, ILMN_1657836, ILMN_1705750, ILMN_1796855, ILMN_1673638, ILMN_1797236, ILMN_1680132, ILMN_1679267, ILMN_1683178, ILMN_1691789, ILMN_1722244	175	433	13528	1.96381	1	0.608434	59.6487
GOTERM_BP_FAT	GO:0010942~positive regulation of cell death	11	4.41767	0.0546235	ILMN_1758474, ILMN_1688959, ILMN_1778347, ILMN_1657836, ILMN_1705750, ILMN_1796855, ILMN_1673638, ILMN_1797236, ILMN_1680132, ILMN_1679267, ILMN_1683178, ILMN_1691789, ILMN_1722244	175	435	13528	1.95478	1	0.613665	60.5946
Annotation Cluster 6	Enrichment Score: 1.8162416069313452
Category	Term	Count	%	PValue	Genes	List Total	Pop Hits	Pop Total	Fold Enrichment	Bonferroni	Benjamini	FDR
UP_SEQ_FEATURE	domain:CS	3	1.20482	0.0120274	ILMN_1762540, ILMN_1752566, ILMN_1751589	232	14	19113	17.6536	0.999905	0.842975	16.8603
INTERPRO	IPR017447:CS	3	1.20482	0.0172009	ILMN_1762540, ILMN_1752566, ILMN_1751589	213	16	16659	14.6646	0.999763	0.751158	22.0026
INTERPRO	IPR007052:CS domain	3	1.20482	0.0172009	ILMN_1762540, ILMN_1752566, ILMN_1751589	213	16	16659	14.6646	0.999763	0.751158	22.0026
Annotation Cluster 7	Enrichment Score: 1.812690665536082
Category	Term	Count	%	PValue	Genes	List Total	Pop Hits	Pop Total	Fold Enrichment	Bonferroni	Benjamini	FDR
GOTERM_BP_FAT	GO:0048514~blood vessel morphogenesis	9	3.61446	0.00598232	ILMN_1745785, ILMN_1705630, ILMN_1796629, ILMN_1811851, ILMN_1679267, ILMN_1705201, ILMN_1705750, ILMN_1683283, ILMN_1665832, ILMN_1707727, ILMN_1797236, ILMN_1739496	175	211	13528	3.29728	0.999855	0.371978	9.469
GOTERM_BP_FAT	GO:0001568~blood vessel development	9	3.61446	0.0139378	ILMN_1745785, ILMN_1705630, ILMN_1796629, ILMN_1811851, ILMN_1679267, ILMN_1705201, ILMN_1705750, ILMN_1683283, ILMN_1665832, ILMN_1707727, ILMN_1797236, ILMN_1739496	175	245	13528	2.8397	1	0.411466	20.7607
GOTERM_BP_FAT	GO:0001944~vasculature development	9	3.61446	0.0159545	ILMN_1745785, ILMN_1705630, ILMN_1796629, ILMN_1811851, ILMN_1679267, ILMN_1705201, ILMN_1705750, ILMN_1683283, ILMN_1665832, ILMN_1707727, ILMN_1797236, ILMN_1739496	175	251	13528	2.77182	1	0.423593	23.4051
GOTERM_BP_FAT	GO:0001525~angiogenesis	6	2.40964	0.042198	ILMN_1705630, ILMN_1796629, ILMN_1705201, ILMN_1683283, ILMN_1665832, ILMN_1707727	175	148	13528	3.1339	1	0.576078	51.0703
Annotation Cluster 8	Enrichment Score: 1.769603812906139
Category	Term	Count	%	PValue	Genes	List Total	Pop Hits	Pop Total	Fold Enrichment	Bonferroni	Benjamini	FDR
GOTERM_BP_FAT	GO:0046394~carboxylic acid biosynthetic process	9	3.61446	0.000880524	ILMN_1796013, ILMN_1700546, ILMN_1753515, ILMN_1749372, ILMN_1752566, ILMN_1708275, ILMN_1665100, ILMN_1674696, ILMN_1671969, ILMN_1797531	175	155	13528	4.48855	0.726809	0.134265	1.44984
GOTERM_BP_FAT	GO:0016053~organic acid biosynthetic process	9	3.61446	0.000880524	ILMN_1796013, ILMN_1700546, ILMN_1753515, ILMN_1749372, ILMN_1752566, ILMN_1708275, ILMN_1665100, ILMN_1674696, ILMN_1671969, ILMN_1797531	175	155	13528	4.48855	0.726809	0.134265	1.44984
SP_PIR_KEYWORDS	Fatty acid biosynthesis	5	2.00803	0.00173239	ILMN_1700546, ILMN_1752566, ILMN_1708275, ILMN_1665100, ILMN_1674696, ILMN_1797531	232	43	19235	9.64064	0.394133	0.0541556	2.27746
GOTERM_BP_FAT	GO:0006633~fatty acid biosynthetic process	6	2.40964	0.00347802	ILMN_1700546, ILMN_1749372, ILMN_1752566, ILMN_1708275, ILMN_1665100, ILMN_1674696, ILMN_1797531	175	79	13528	5.8711	0.994096	0.306896	5.61255
GOTERM_BP_FAT	GO:0006631~fatty acid metabolic process	8	3.21285	0.0140286	ILMN_1700546, ILMN_1773855, ILMN_1749372, ILMN_1752566, ILMN_1803485, ILMN_1708275, ILMN_1665100, ILMN_1674696, ILMN_1797531	175	198	13528	3.12335	1	0.405634	20.8816
SP_PIR_KEYWORDS	lipid synthesis	5	2.00803	0.0304959	ILMN_1700546, ILMN_1752566, ILMN_1708275, ILMN_1665100, ILMN_1674696, ILMN_1797531	232	98	19235	4.23008	0.99987	0.311292	33.7346
GOTERM_BP_FAT	GO:0046456~icosanoid biosynthetic process	3	1.20482	0.0599713	ILMN_1749372, ILMN_1752566, ILMN_1708275, ILMN_1665100	175	31	13528	7.48092	1	0.636579	64.1317
GOTERM_BP_FAT	GO:0006636~unsaturated fatty acid biosynthetic process	3	1.20482	0.0705845	ILMN_1749372, ILMN_1752566, ILMN_1708275, ILMN_1665100	175	34	13528	6.82084	1	0.67096	70.2863
GOTERM_BP_FAT	GO:0006690~icosanoid metabolic process	3	1.20482	0.122302	ILMN_1749372, ILMN_1752566, ILMN_1708275, ILMN_1665100	175	47	13528	4.93422	1	0.809199	88.4992
GOTERM_BP_FAT	GO:0033559~unsaturated fatty acid metabolic process	3	1.20482	0.139656	ILMN_1749372, ILMN_1752566, ILMN_1708275, ILMN_1665100	175	51	13528	4.54723	1	0.830107	91.7408
GOTERM_BP_FAT	GO:0008610~lipid biosynthetic process	7	2.81124	0.236863	ILMN_1700546, ILMN_1749372, ILMN_1752566, ILMN_1708275, ILMN_1665100, ILMN_1674696, ILMN_1738759, ILMN_1797531	175	323	13528	1.67529	1	0.907847	98.8684
Annotation Cluster 9	Enrichment Score: 1.66922979375111
Category	Term	Count	%	PValue	Genes	List Total	Pop Hits	Pop Total	Fold Enrichment	Bonferroni	Benjamini	FDR
GOTERM_CC_FAT	GO:0043233~organelle lumen	37	14.8594	0.00471157	ILMN_1732080, ILMN_1755115, ILMN_1678974, ILMN_1760347, ILMN_1672128, ILMN_1694268, ILMN_1673638, ILMN_1806778, ILMN_1797531, ILMN_1704610, ILMN_1653822, ILMN_1790309, ILMN_1697639, ILMN_1657442, ILMN_1730307, ILMN_1683178, ILMN_1733559, ILMN_1749109, ILMN_1739083, ILMN_1691789, ILMN_1722244, ILMN_1812702, ILMN_1683960, ILMN_1679045, ILMN_1804335, ILMN_1815107, ILMN_1710082, ILMN_1799748, ILMN_18…	165	1820	12782	1.57487	0.712575	0.107157	6.00026
GOTERM_CC_FAT	GO:0031974~membrane-enclosed lumen	37	14.8594	0.00645847	ILMN_1732080, ILMN_1755115, ILMN_1678974, ILMN_1760347, ILMN_1672128, ILMN_1694268, ILMN_1673638, ILMN_1806778, ILMN_1797531, ILMN_1704610, ILMN_1653822, ILMN_1790309, ILMN_1697639, ILMN_1657442, ILMN_1730307, ILMN_1683178, ILMN_1733559, ILMN_1749109, ILMN_1739083, ILMN_1691789, ILMN_1722244, ILMN_1812702, ILMN_1683960, ILMN_1679045, ILMN_1804335, ILMN_1815107, ILMN_1710082, ILMN_1799748, ILMN_18…	165	1856	12782	1.54432	0.819236	0.115014	8.13913
GOTERM_CC_FAT	GO:0070013~intracellular organelle lumen	34	13.6546	0.0173232	ILMN_1732080, ILMN_1755115, ILMN_1678974, ILMN_1672128, ILMN_1694268, ILMN_1673638, ILMN_1806778, ILMN_1797531, ILMN_1704610, ILMN_1653822, ILMN_1790309, ILMN_1697639, ILMN_1657442, ILMN_1683178, ILMN_1730307, ILMN_1733559, ILMN_1749109, ILMN_1739083, ILMN_1691789, ILMN_1722244, ILMN_1812702, ILMN_1683960, ILMN_1679045, ILMN_1815107, ILMN_1710082, ILMN_1799748, ILMN_1803485, ILMN_1676503, ILMN_16…	165	1779	12782	1.48053	0.990082	0.157066	20.4642
GOTERM_CC_FAT	GO:0031981~nuclear lumen	29	11.6466	0.0175585	ILMN_1732080, ILMN_1755115, ILMN_1672128, ILMN_1694268, ILMN_1673638, ILMN_1806778, ILMN_1797531, ILMN_1653822, ILMN_1790309, ILMN_1697639, ILMN_1657442, ILMN_1683178, ILMN_1730307, ILMN_1733559, ILMN_1739083, ILMN_1691789, ILMN_1683960, ILMN_1722244, ILMN_1812702, ILMN_1679045, ILMN_1815107, ILMN_1710082, ILMN_1799748, ILMN_1676503, ILMN_1663447, ILMN_1689257, ILMN_1653896, ILMN_1690708, ILMN_16…	165	1450	12782	1.54933	0.99069	0.153819	20.7133
GOTERM_CC_FAT	GO:0005730~nucleolus	15	6.0241	0.0648165	ILMN_1755115, ILMN_1710082, ILMN_1799748, ILMN_1663447, ILMN_1673638, ILMN_1653822, ILMN_1790309, ILMN_1657442, ILMN_1690708, ILMN_1733559, ILMN_1651286, ILMN_1739083, ILMN_1812702, ILMN_1722244, ILMN_1679045	165	698	12782	1.66476	1	0.319273	58.4393
GOTERM_CC_FAT	GO:0005654~nucleoplasm	16	6.4257	0.160888	ILMN_1732080, ILMN_1676503, ILMN_1663447, ILMN_1672128, ILMN_1653896, ILMN_1694268, ILMN_1806778, ILMN_1797531, ILMN_1697639, ILMN_1657442, ILMN_1730307, ILMN_1739083, ILMN_1691789, ILMN_1812702, ILMN_1722244, ILMN_1683960	165	882	12782	1.40529	1	0.549962	89.9569
Annotation Cluster 10	Enrichment Score: 1.6572215820944027
Category	Term	Count	%	PValue	Genes	List Total	Pop Hits	Pop Total	Fold Enrichment	Bonferroni	Benjamini	FDR
GOTERM_BP_FAT	GO:0065003~macromolecular complex assembly	17	6.82731	0.0118535	ILMN_1738529, ILMN_1804327, ILMN_1708164, ILMN_1728024, ILMN_1705750, ILMN_1678669, ILMN_1797236, ILMN_1753515, ILMN_1722481, ILMN_1679267, ILMN_1730307, ILMN_1695731, ILMN_1716279, ILMN_1718136, ILMN_1678049, ILMN_1659524, ILMN_1691789, ILMN_1659359, ILMN_1707727, ILMN_1804335	175	665	13528	1.97616	1	0.386089	17.9378
GOTERM_BP_FAT	GO:0070271~protein complex biogenesis	14	5.62249	0.0135622	ILMN_1738529, ILMN_1728024, ILMN_1705750, ILMN_1678669, ILMN_1797236, ILMN_1753515, ILMN_1722481, ILMN_1679267, ILMN_1730307, ILMN_1695731, ILMN_1716279, ILMN_1718136, ILMN_1678049, ILMN_1659524, ILMN_1659359, ILMN_1707727, ILMN_1804335	175	505	13528	2.14305	1	0.41099	20.2589
GOTERM_BP_FAT	GO:0006461~protein complex assembly	14	5.62249	0.0135622	ILMN_1738529, ILMN_1728024, ILMN_1705750, ILMN_1678669, ILMN_1797236, ILMN_1753515, ILMN_1722481, ILMN_1679267, ILMN_1730307, ILMN_1695731, ILMN_1716279, ILMN_1718136, ILMN_1678049, ILMN_1659524, ILMN_1659359, ILMN_1707727, ILMN_1804335	175	505	13528	2.14305	1	0.41099	20.2589
GOTERM_BP_FAT	GO:0043623~cellular protein complex assembly	7	2.81124	0.0182721	ILMN_1722481, ILMN_1738529, ILMN_1716279, ILMN_1695731, ILMN_1728024, ILMN_1678049, ILMN_1659524, ILMN_1804335	175	162	13528	3.34025	1	0.438953	26.3416
GOTERM_BP_FAT	GO:0043933~macromolecular complex subunit organization	17	6.82731	0.0207462	ILMN_1738529, ILMN_1804327, ILMN_1708164, ILMN_1728024, ILMN_1705750, ILMN_1678669, ILMN_1797236, ILMN_1753515, ILMN_1722481, ILMN_1679267, ILMN_1730307, ILMN_1695731, ILMN_1716279, ILMN_1718136, ILMN_1678049, ILMN_1659524, ILMN_1691789, ILMN_1659359, ILMN_1707727, ILMN_1804335	175	710	13528	1.85091	1	0.474469	29.3595
GOTERM_BP_FAT	GO:0034622~cellular macromolecular complex assembly	10	4.01606	0.0218926	ILMN_1722481, ILMN_1738529, ILMN_1804327, ILMN_1708164, ILMN_1716279, ILMN_1695731, ILMN_1728024, ILMN_1678049, ILMN_1659524, ILMN_1691789, ILMN_1804335	175	318	13528	2.43091	1	0.485947	30.7181
GOTERM_BP_FAT	GO:0034621~cellular macromolecular complex subunit organization	10	4.01606	0.041348	ILMN_1722481, ILMN_1738529, ILMN_1804327, ILMN_1708164, ILMN_1716279, ILMN_1695731, ILMN_1728024, ILMN_1678049, ILMN_1659524, ILMN_1691789, ILMN_1804335	175	357	13528	2.16535	1	0.588761	50.3453
GOTERM_BP_FAT	GO:0051259~protein oligomerization	6	2.40964	0.0738312	ILMN_1753515, ILMN_1679267, ILMN_1718136, ILMN_1705750, ILMN_1678669, ILMN_1707727, ILMN_1659359, ILMN_1797236	175	174	13528	2.66562	1	0.673259	71.9611
