# Supplementary material for: Integrative Analysis Reveals Relationships of Genetic and Epigenetic Alterations in Osteosarcoma
Source: PLoS One. 2012 Nov 7;7(11):e48262. doi: 10.1371/journal.pone.0048262 (PMC3492335; doi:10.1371/journal.pone.0048262)
Supplement: Table S7 — List of 350 genes that recurrently showed two types of aberrations. (XLSX) [file pone.0048262.s015.xlsx]

## Sheet: Table S7
Table S7. List of 350 genes (some with multiple probes) that recurrently showed two types of aberrations (Kresse et al)
A positive value indicates an increase (gain, hyper-methylation or over-expression) and a negative value a decrease (loss, hypo-methylation or under-expression)
For genes showing alterations in multiple probes for DNA methylation or mRNA expression, the number of overlapping cell lines is shown
For genes showing alterations in both DNA copy number/mRNA expression and DNA methylation/mRNA expression, the number of overlapping cell lines is shown
			Number of cell lines
Gene symbol	Exp Probe ID	Meth Probe ID	DNA copy number	DNA methylation	mRNA expression	Overlap probes	Overlap CN/meth
ACO1	ILMN_1750800		-6	0	-6
ACOX2	ILMN_1685703	cg13705284	-4	5	-7		2
ADA	ILMN_1803686		7	0	7
ADFP	ILMN_1660332	cg06797533	-9	7	-12		4
ADM	ILMN_1708934	cg12320306	0	6	-6
AEBP1	ILMN_1736178	cg02126753	0	7	-7
AKAP12	ILMN_1684836	cg12061236	0	14	-14
ALDOC	ILMN_1755974	cg06367117	0	6	-6	6
ALDOC	ILMN_1755974	cg15692239	0	6	-6	6
ALPL	ILMN_1701603		7	0	7
AMT	ILMN_1665331	cg20191453	0	6	-6
ANGPT2	ILMN_1774207	cg24670715	0	12	-12
ANGPTL2	ILMN_1772612	cg09427311	0	7	-7	7
ANGPTL2	ILMN_1772612	cg11213150	0	7	-7	7
ANPEP	ILMN_1763837	cg05985767	0	7	-7
AOX1	ILMN_1767113	cg02144933	0	12	-12	12
AOX1	ILMN_1767113	cg12627583	0	12	-12	12
APOE	ILMN_1740938	cg14123992	0	6	-6
ASNS	ILMN_1796417		7	0	7
ASPSCR1	ILMN_1660749		7	0	7
ATF4	ILMN_1672128		6	0	6
ATP8B2	ILMN_1782057		7	0	7
BCAR1	ILMN_1672596	cg19094438	0	6	-6
BCAS4	ILMN_1808059		7	0	7
BMP4	ILMN_1740900		6	0	6
BMP7	ILMN_1741566		9	0	9
BNC2	ILMN_1656373	cg24341129	-7	6	-9		4
BRWD1	ILMN_1673518		8	0	8
BST2	ILMN_1723480	cg16363586	5	-1	6		0
C14ORF166	ILMN_1696708		6	0	6
C1ORF43	ILMN_1660602		5	0	5	3
C1ORF43	ILMN_1729509		5	0	5	3
C1ORF59	ILMN_1682428	cg00328227	0	6	-6
C1ORF85	ILMN_1698243	cg18667426	0	8	-8	8
C1ORF85	ILMN_1698243	cg22377142	0	9	-9	8
C20ORF20	ILMN_1790136		7	0	7
C3ORF59	ILMN_1700967		7	0	7
CAP2	ILMN_1691237		8	0	8
CASZ1	ILMN_1655191		7	0	7
CBS	ILMN_1804735		12	0	12
CCDC68	ILMN_1815326	cg07177852	0	7	-7
CD248	ILMN_1726589	cg00350296	0	16	-16	16
CD248	ILMN_1726589	cg14027234	0	16	-16	16
CD9	ILMN_1679858		7	0	7
CDC42EP5	ILMN_1774982	cg09227563	0	7	-7
CDC5L	ILMN_1652907		6	0	6
CDK4	ILMN_1689001		6	0	6
CENPE	ILMN_1716279		-7	0	-7
CHFR	ILMN_1653828	cg00338702	0	6	-6	6
CHFR	ILMN_1653828	cg04044684	0	6	-6	6
CHFR	ILMN_1653828	cg20535781	0	7	-7	6
CHSY1	ILMN_1791576		6	0	6
CKB	ILMN_1671478		8	0	8
CLDN11	ILMN_1694130	cg20449692	0	13	-13
COCH	ILMN_1711514		6	0	6
COL11A1	ILMN_1789507	cg12884406	0	7	-7	6
COL11A1	ILMN_1789507	cg26256793	0	8	-8	6
COL16A1	ILMN_1684554	cg02989257	0	11	-11	6
COL16A1	ILMN_1684554	cg13299148	0	6	-6	6
COL1A1	ILMN_1701308	cg01234133	0	7	-7
COL1A2	ILMN_1785272	cg18511007	0	6	-6	6
COL1A2	ILMN_1785272	cg25300386	0	7	-7	6
COL3A1	ILMN_1773079	cg20770175	0	12	-12
COL4A1	ILMN_1653028	cg27546237	-5	3	-7		1
COL6A3	ILMN_1706643	cg00573606	0	10	-10
COL7A1	ILMN_1751161	cg11846236	0	6	-6
COL8A1	ILMN_1685433	cg02441647	-4	2	-6		0
COX7A1	ILMN_1662419	cg24335895	0	17	-17
CPD	ILMN_1703074	cg07156669	0	7	-7
CPT1C	ILMN_1773855	cg20727114	0	13	-13	12
CPT1C	ILMN_1773855	cg21604803	0	14	-14	12
CPVL	ILMN_1682928		6	0	6
CRIM1	ILMN_1809793	cg00850538	0	7	-7
CRIP1	ILMN_1742350	cg02000005	0	7	-7
CSPG4	ILMN_1666894	cg13230197	0	6	-6	5
CSPG4	ILMN_1666894	cg21460582	0	8	-8	5
CST6	ILMN_1697733	cg15887846	0	8	-8	8
CST6	ILMN_1697733	cg22524514	0	14	-14	8
CTNNAL1	ILMN_1721901	cg05485060	0	6	-6
CTSZ	ILMN_1666269	cg01663968	6	7	6/-7	7	0
CTSZ	ILMN_1666269	cg06385087	6	7	6/-7	7	0
CTSZ	ILMN_1666269	cg13021192	6	7	6/-7	7	0
CTSZ	ILMN_1666269	cg16179125	6	7	6/-7	7	0
CTSZ	ILMN_1666269	cg23265096	6	6	6/-6	7	0
CTXN1	ILMN_1759766		7	0	7
CXADR	ILMN_1796925	cg00744433	4	-3	7		0
CXCL1	ILMN_1787897	cg02029926	0	8	-8	8
CXCL1	ILMN_1787897	cg25806808	0	9	-9	8
CXCL5	ILMN_1752562	cg04559909	0	15	-15	15
CXCL5	ILMN_1752562	cg10088985	0	18	-18	15
CYB5R2	ILMN_1739576	cg03826976	0	12	-12
CYGB	ILMN_1758128	cg17040807	0	15	-15	13
CYGB	ILMN_1758128	cg21301440	0	13	-13	13
CYP1B1	ILMN_1693338	cg01936270	0	7	-7	7
CYP1B1	ILMN_1693338	cg25856383	0	8	-8	7
CYTL1	ILMN_1672922	cg01114088	-2	5	-6		1
DCI	ILMN_1803485		7	0	7
DCN	ILMN_1666672	cg04088433	0	7	-7	6
DCN	ILMN_1701748	cg04088433	0	6	-6	6
DCN	ILMN_1768227	cg04088433	0	8	-8	6
DCPS	ILMN_1740737		-6	0	-6
DDIT3	ILMN_1676984		6	0	6
DIO2	ILMN_1737650	cg00217795	0	8	-8
DKK1	ILMN_1773337	cg12621514	0	6	-6
DLC1	ILMN_1698020	cg00933411	-4	3	-7	1	0
DLC1	ILMN_1698020	cg05226008	-4	4	-7	1	1
DLD	ILMN_1664577		6	0	6
DLX5	ILMN_1759598		7	0	7
DNAJB2	ILMN_1744689		6	0	6
DNALI1	ILMN_1745501	cg21488617	0	16	-16
DNASE2	ILMN_1796245		7	0	7
DUSP23	ILMN_1659462	cg11104347	0	8	-8
DUSP5	ILMN_1656501	cg20925954	-3	3	-6	2	0
DUSP5	ILMN_1656501	cg25524473	-3	4	-6	2	1
DYNC1I1	ILMN_1690397		7	0	7
DYRK1A	ILMN_1807735		7	0	7
E2F3	ILMN_1652143		6	0	6
ECHDC2	ILMN_1671568		6	0	6
EEF1A2	ILMN_1811315		13	0	13
EFEMP1	ILMN_1673880	cg20786074	0	8	-8	7
EFEMP1	ILMN_1673880	cg25711779	0	7	-7	7
EFEMP1	ILMN_1735877	cg20786074	0	10	-10	7
EFEMP1	ILMN_1735877	cg25711779	0	9	-9	7
EFNA1	ILMN_1775903		8	0	8
EFNB2	ILMN_1703852		-6	0	-6
EFS	ILMN_1702105	cg07197059	0	6	-6	5
EFS	ILMN_1702105	cg17606785	0	9	-9	5
EIF2AK1	ILMN_1700815		6	0	6
EIF2C2	ILMN_1695719		6	0	6
ELOVL5	ILMN_1712533		8	0	8
ELOVL6	ILMN_1700546		-8	0	-8
EMILIN1	ILMN_1711439	cg15895197	0	8	-8	8
EMILIN1	ILMN_1711439	cg20516209	0	9	-9	8
EMP1	ILMN_1801616	cg05885720	0	10	-10
ENSA	ILMN_1760779		8	0	8
F12	ILMN_1671766		8	0	8
FAM84B	ILMN_1670807		8	0	8
FBLN2	ILMN_1774602	cg00201234	0	8	-8	8
FBLN2	ILMN_1774602	cg16604516	0	8	-8	8
FBXO32	ILMN_1703955		7	0	7
FES	ILMN_1693650	cg18661868	0	14	-14	10
FES	ILMN_1693650	cg24888049	0	10	-10	10
FEZ1	ILMN_1779071	cg19433435	0	10	-10
FKBP11	ILMN_1787345	cg15147435	0	10	-10	10
FKBP11	ILMN_1787345	cg21908259	0	10	-10	10
FLCN	ILMN_1720555		6	0	6
FOSL1	ILMN_1771841	cg18818531	0	9	-9
FOXF2	ILMN_1683960		7	0	7
FSCN1	ILMN_1808707		6	0	6
FSD1	ILMN_1813490	cg25902889	0	6	-6
FUCA1	ILMN_1752728		6	0	6
FYTTD1	ILMN_1670439		7	0	7
FZD2	ILMN_1653711	cg25228126	0	8	-8
GAL	ILMN_1682015		7	0	7
GNAS	ILMN_1769191		6	0	6
GP1BB	ILMN_1789627		7	0	7
GPI	ILMN_1654465		6	0	6
GPNMB	ILMN_1801205		6	0	6
GPRC5A	ILMN_1682599	cg06776256	0	6	-6
GPX7	ILMN_1726030	cg16557944	0	7	-7	7
GPX7	ILMN_1726030	cg22129364	0	8	-8	7
GRAMD3	ILMN_1734007	cg08704509	0	7	-7
GREM1	ILMN_1752965	cg18145505	0	6	-6
GSTO2	ILMN_1740234	cg15410903	-1	5	-6	5	0
GSTO2	ILMN_1740234	cg25250998	-1	5	-6	5	0
GYPC	ILMN_1668039	cg17105014	0	6	-6	5
GYPC	ILMN_1682332	cg13901526	0	6	-6	5
GYPC	ILMN_1682332	cg17105014	0	7	-7	5
H19	ILMN_1744951	cg11492040	0	8	-8
HAPLN1	ILMN_1678812	cg06434428	0	10	-10	10
HAPLN1	ILMN_1678812	cg09893305	0	10	-10	10
HAX1	ILMN_1750658		7	0	7
HES4	ILMN_1653466		9	0	9
HHIP	ILMN_1675453	cg13749822	0	13	-13
HIST1H1C	ILMN_1757406		7	0	7
HIST1H2BK	ILMN_1796179		8	0	8
HIST2H2AC	ILMN_1768973		7	0	7
HIST2H2BE	ILMN_1732071		7	0	7
HLA-A	ILMN_1671054		7	0	7
HLA-B	ILMN_1703403		6	0	6
HLA-DMA	ILMN_1695311		6	0	6
HLA-E	ILMN_1765258	cg17475918	0	6	-6
HMGB2	ILMN_1654268		-6	0	-6
HOXA4	ILMN_1677018		9	0	9
HOXA5	ILMN_1753613		10	0	10
HOXA9	ILMN_1739582		7	0	7
HOXB2	ILMN_1810274		8	0	8
HOXB5	ILMN_1674908		8	0	8
HOXB7	ILMN_1702125		9	0	9
HOXB8	ILMN_1798496		7	0	7
HOXB9	ILMN_1716708		8	0	8
HOXC4	ILMN_1719975		7	0	7
HOXC6	ILMN_1794492		7	0	7
HOXC9	ILMN_1718898		7	0	7
HSPA1A	ILMN_1789074		6	0	6
HSPB3	ILMN_1720710	cg11391732	0	-6	6
HSPB6	ILMN_1721283	cg15125472	0	10	-10	10
HSPB6	ILMN_1721283	cg24673765	0	13	-13	10
HYAL2	ILMN_1668283	cg00840516	0	8	-8
IFRD1	ILMN_1667561		6	0	6
IGFBP1	ILMN_1728445	cg05660795	0	16	-16	16
IGFBP1	ILMN_1728445	cg27447599	0	16	-16	16
IGFBP3	ILMN_1746085	cg04796162	0	-4	-4	5
IGFBP3	ILMN_1746085	cg06713098	0	-3	-3	5
IGFBP3	ILMN_1746085	cg08831744	0	-5	-5	5
IGFBP3	ILMN_1746085	cg22083798	0	-5	-5	5
IGFBP7	ILMN_1660390	cg03876618	-2	5	-6		1
IGSF3	ILMN_1713014		7	0	7
IL11	ILMN_1788107	cg26279025	0	8	-8
IL11RA	ILMN_1664912	cg03662459	0	10	-10	10
IL11RA	ILMN_1664912	cg21504624	0	10	-10	10
ITGA10	ILMN_1675978	cg04126335	0	12	-12
ITGA11	ILMN_1651343		6	0	6
ITGB2	ILMN_1654396		9	0	9
KCTD12	ILMN_1742332	cg15901783	-6	13	-14		5
KCTD14	ILMN_1731044	cg17272843	0	11	-11
KIAA0020	ILMN_1665483		-7	0	-7
KRT19	ILMN_1753924	cg11462865	0	6	-6
LACTB	ILMN_1703335	cg00616135	0	6	-6
LAMA4	ILMN_1795442	cg14289461	0	8	-8
LAMA5	ILMN_1773567		8	0	8
LAPTM4B	ILMN_1680196		7	0	7
LARP6	ILMN_1663401		7	0	7	6
LARP6	ILMN_1676774		8	0	8	6
LEPREL1	ILMN_1657373	cg20270599	0	6	-6
LGALS3BP	ILMN_1654314		7	0	7
LIF	ILMN_1780599	cg19539004	0	7	-7
LOXL3	ILMN_1733515	cg15989091	0	14	-14	14
LOXL3	ILMN_1733515	cg23674882	0	15	-15	14
LRRC1	ILMN_1755383		6	0	6
LRRC17	ILMN_1652826		6	0	6
LRRN3	ILMN_1773650	cg09837977	0	9	-9
LXN	ILMN_1723962	cg07654934	0	14	-14
MAB21L2	ILMN_1798663	cg20334738	-6	10	-12		4
MAP4K2	ILMN_1723625	cg04898797	0	7	-7
MAPK13	ILMN_1749327	cg05859264	0	14	-14	12
MAPK13	ILMN_1749327	cg24155668	0	14	-14	12
MATN2	ILMN_1694840		7	0	7
MBP	ILMN_1672660	cg12555907	0	13	-13	13
MBP	ILMN_1672660	cg20801056	0	15	-15	13
ME3	ILMN_1793615	cg07560096	0	12	-12	12
ME3	ILMN_1793615	cg09645888	0	14	-14	12
MEG3	ILMN_1671149	cg04291079	0	13	-13	4
MEG3	ILMN_1671149	cg09280976	0	8	-8	4
MEG3	ILMN_1671149	cg16567044	0	7	-7	4
MEST	ILMN_1651478	cg01888566	0	17	-17	12
MEST	ILMN_1651478	cg08077673	0	18	-18	12
MEST	ILMN_1651478	cg09059945	0	15	-15	12
MEST	ILMN_1651478	cg09872616	0	18	-18	12
MEST	ILMN_1651478	cg15164103	0	13	-13	12
MFAP4	ILMN_1766914	cg09606564	0	13	-13	13
MFAP4	ILMN_1766914	cg13030582	0	13	-13	13
MFSD3	ILMN_1718972		6	0	6
MGMT	ILMN_1795639	cg12434587	0	6	-6	6
MGMT	ILMN_1795639	cg12981137	0	6	-6	6
MICAL1	ILMN_1807972	cg05949660	0	10	-10
MLPH	ILMN_1795342	cg16426459	0	12	-12	9
MLPH	ILMN_1795342	cg25895922	0	11	-11	9
MOXD1	ILMN_1687501	cg13603171	0	6	-6
MRGPRF	ILMN_1657502	cg22933847	0	13	-13
MRPS21	ILMN_1660292		8	0	8
MSX1	ILMN_1777397	cg01785568	0	6	-6	5
MSX1	ILMN_1777397	cg09573795	0	9	-9	5
MSX1	ILMN_1777397	cg09748975	0	9	-9	5
MSX1	ILMN_1777397	cg20588069	0	8	-8	5
MSX1	ILMN_1777397	cg20891301	0	9	-9	5
MSX1	ILMN_1777397	cg22609784	0	9	-9	5
MSX1	ILMN_1777397	cg24840099	0	9	-9	5
MT1A	ILMN_1691156	cg09137696	0	9	-9
MTAP	ILMN_1753639		-10	0	-10
MTDH	ILMN_1810838		8	0	8
MUC1	ILMN_1756992		6	0	6
MX1	ILMN_1662358		7	0	7
MYC	ILMN_1753923		6	0	6
MYEOV	ILMN_1710875	cg24776407	5	-1	6		0
NAPRT1	ILMN_1710752	cg15537850	5	-3	6		2
NAV1	ILMN_1703374	cg25167447	0	10	-10
NDRG1	ILMN_1809931		10	0	10
NDUFA4	ILMN_1751258		7	0	7
NDUFB6	ILMN_1763147		-7	0	-7
NDUFB9	ILMN_1666326		13	0	13
NEFH	ILMN_1705153	cg02994956	0	10	-10	7
NEFH	ILMN_1705153	cg16042149	0	7	-7	7
NFIB	ILMN_1778991		-8	0	-8
NKD2	ILMN_1731206		9	0	9
NNAT	ILMN_1691413	cg18433380	0	18	-18	13
NNAT	ILMN_1691413	cg22298088	0	18	-18	13
NNAT	ILMN_1691413	cg23566503	0	13	-13	13
NOV	ILMN_1787186		8	0	8
NPR2	ILMN_1808898	cg12876594	-2	5	-6	5	1
NPR2	ILMN_1808898	cg24194775	-2	5	-6	5	1
NPR3	ILMN_1665033	cg05839235	0	9	-9
NT5E	ILMN_1697220		-9	0	-9
NUDT14	ILMN_1669788		9	0	9
OSBPL2	ILMN_1656482		8	0	8
PALM	ILMN_1812031		6	0	6
PANX3	ILMN_1811316	cg03885639	0	-7	7	7
PANX3	ILMN_1811316	cg08191915	0	-7	7	7
PAPSS2	ILMN_1668675	cg13926569	0	15	-15
PDE7B	ILMN_1806533	cg23090824	-4	5	-9		0
PDGFRB	ILMN_1815057	cg11042320	0	10	-10	6
PDGFRB	ILMN_1815057	cg12727795	0	9	-9	6
PDXK	ILMN_1672504		9	0	9
PEX5	ILMN_1660232		6	0	6
PEX6	ILMN_1683279		7	0	7
PHLDA2	ILMN_1671557	cg04720330	0	9	-9
PHLDB1	ILMN_1666819	cg06290096	0	6	-6
PIGT	ILMN_1738759		8	0	8
PIM1	ILMN_1809933		6	0	6
PKMYT1	ILMN_1766658	cg02510853	0	6	-6
PLAT	ILMN_1738742	cg12091331	0	7	-7	7
PLAT	ILMN_1738742	cg22038738	0	10	-10	7
PLAU	ILMN_1656057	cg06521280	0	7	-7
PLEK2	ILMN_1811470	cg17641252	0	11	-11	8
PLEK2	ILMN_1811470	cg20141916	0	8	-8	8
PPT1	ILMN_1669273		8	0	8
PRAME	ILMN_1700031	cg05208878	6	-11	13		4
PRDX2	ILMN_1767766	cg00155609	0	7	-7
PRICKLE2	ILMN_1683148	cg23047271	0	6	-6
PRKCDBP	ILMN_1793476	cg05628549	0	6	-6
PRKDC	ILMN_1769517		6	0	6
PRPSAP2	ILMN_1812445		6	0	6
PRSS23	ILMN_1797776	cg23214764	0	6	-6
PRSS35	ILMN_1769580	cg08687825	-7	6	-11		2
PRTFDC1	ILMN_1708516	cg04180868	0	7	-7	7
PRTFDC1	ILMN_1708516	cg09072120	0	7	-7	7
PTGER2	ILMN_1666940	cg06738602	0	7	-7
PTGES	ILMN_1713829	cg26672426	0	11	-11
PTGS1	ILMN_1708275	cg12927153	0	8	-8
PTK7	ILMN_1662166		6	0	6
PVT1	ILMN_1732926		7	0	7
PYCARD	ILMN_1698766	cg05361373	0	10	-10	8
PYCARD	ILMN_1698766	cg09587549	0	13	-13	8
PYCARD	ILMN_1698766	cg11970458	0	8	-8	8
PYCARD	ILMN_1698766	cg15247144	0	12	-12	8
PYCR1	ILMN_1796013		8	0	8
RAC2	ILMN_1709795	cg14072120	0	8	-8	8
RAC2	ILMN_1709795	cg18265887	0	11	-11	8
RARRES1	ILMN_1738913	cg08697665	0	16	-16	13
RARRES1	ILMN_1738913	cg09503974	0	13	-13	13
RARRES1	ILMN_1800091	cg08697665	0	17	-17	13
RARRES1	ILMN_1800091	cg09503974	0	14	-14	13
RASIP1	ILMN_1673494	cg23082877	0	16	-16	14
RASIP1	ILMN_1673494	cg26750002	0	15	-15	14
RGS4	ILMN_1758067	cg22605643	0	7	-7
RHPN2	ILMN_1753143		8	0	8
RIMS3	ILMN_1742382		8	0	8
RNF130	ILMN_1729294		7	0	7
RPL7	ILMN_1815292		7	0	7
RPLP1	ILMN_1689725		9	0	9
RPN2	ILMN_1693421		12	0	12
RRAGA	ILMN_1783709		-7	0	-7
RUNX2	ILMN_1716651		6	0	6
RUNX3	ILMN_1787461	cg14182690	5	-5	6		4
S100A10	ILMN_1796712		6	0	6
S100A16	ILMN_1728049	cg23499956	0	9	-9
S100A4	ILMN_1684306		7	0	7
SCARA3	ILMN_1723358	cg13351161	0	12	-12
SCPEP1	ILMN_1767470		7	0	7
SEMA3F	ILMN_1761540	cg07640473	0	9	-9
SEP15	ILMN_1704610		6	0	6
SERPINA3	ILMN_1788874	cg16507522	0	6	-6
SERPINE1	ILMN_1744381	cg02273392	0	7	-7	7
SERPINE1	ILMN_1744381	cg20583316	0	7	-7	7
SFRP2	ILMN_1722898	cg05774801	0	8	-8	6
SFRP2	ILMN_1722898	cg07694025	0	9	-9	6
SFRP2	ILMN_1722898	cg11354906	0	6	-6	6
SFRP2	ILMN_1722898	cg23207990	0	9	-9	6
SH2D4A	ILMN_1679322	cg09537031	0	6	-6	6
SH2D4A	ILMN_1679322	cg22708914	0	6	-6	6
SH3BGRL3	ILMN_1737163	cg01414934	0	9	-9
SHMT1	ILMN_1811933		6	0	6
SLC16A5	ILMN_1755649	cg09300114	0	7	-7	7
SLC16A5	ILMN_1755649	cg27619475	0	7	-7	7
SLC25A13	ILMN_1668012		7	0	7
SLC29A1	ILMN_1723971		6	0	6
SLC29A2	ILMN_1730809		7	0	7
SLC29A4	ILMN_1801377		11	0	11
SLCO2A1	ILMN_1705231	cg07708788	0	7	-7
SLCO4A1	ILMN_1743701		9	0	9
SLIT2	ILMN_1676449	cg03742003	-5	2	-6	2	1
SLIT2	ILMN_1676449	cg18972811	-5	3	-7	2	1
SNTA1	ILMN_1753241		6	0	6
SNTB1	ILMN_1793410		11	0	11
SNX10	ILMN_1786257		8	0	8
SORBS2	ILMN_1716407	cg20544605	0	10	-10
SOX11	ILMN_1773459	cg08432727	-4	5	-7	4	2
SOX11	ILMN_1773459	cg20008332	-4	5	-6	4	3
SOX18	ILMN_1812968		10	0	10
SOX4	ILMN_1815745		7	0	7
SPINT2	ILMN_1800739	cg15375239	0	12	-12
SPOCD1	ILMN_1784948	cg15789095	0	14	-14	7
SPOCD1	ILMN_1784948	cg17803965	0	7	-7	7
SREBF1	ILMN_1663035		6	0	6
ST13	ILMN_1765204		6	0	6
SUMO2	ILMN_1738150		10	0	10
TAGLN	ILMN_1778668	cg24619694	-6	12	-15		3
TAP1	ILMN_1751079		7	0	7
TCEA2	ILMN_1665526		11	0	11
TES	ILMN_1765246	cg24621354	0	9	-9
TFAP2A	ILMN_1765574		6	0	6
TFAP2C	ILMN_1683891		6	0	6
TGFB1I1	ILMN_1773563	cg10995380	0	6	-6
TGFBI	ILMN_1663866	cg00386408	0	10	-10	8
TGFBI	ILMN_1663866	cg21034676	0	8	-8	8
TGM2	ILMN_1679267	cg17083925	0	8	-8	8
TGM2	ILMN_1705750	cg17083925	0	8	-8	8
THBS2	ILMN_1678842	cg21652958	0	7	-7
THY1	ILMN_1779875	cg12508624	0	8	-8
TIMP2	ILMN_1670054		8	0	8
TM2D3	ILMN_1761120		6	0	6
TM4SF1	ILMN_1770338	cg08124030	0	8	-8
TMEM14B	ILMN_1685258		7	0	7
TMEM42	ILMN_1760245	cg04682845	-3	4	-6	4	1
TMEM42	ILMN_1760245	cg16615211	-3	5	-6	4	2
TMEM42	ILMN_1760245	cg23844090	-3	5	-7	4	1
TMEM42	ILMN_1760245	cg26889990	-3	5	-7	4	1
TMEM51	ILMN_1674985		6	0	6
TMEM98	ILMN_1779182		-6	0	-6
TNFRSF10D	ILMN_1666022	cg01031400	0	15	-15	7
TNFRSF10D	ILMN_1666022	cg10964421	0	9	-9	7
TNFRSF10D	ILMN_1666022	cg11947493	0	15	-15	7
TNFRSF10D	ILMN_1666022	cg22783363	0	15	-15	7
TNFRSF10D	ILMN_1666022	cg23051664	0	7	-7	7
TNFRSF11B	ILMN_1676663		8	0	8
TNFRSF1B	ILMN_1764788	cg13836770	0	7	-7	7
TNFRSF1B	ILMN_1764788	cg26189983	0	12	-12	7
TNK2	ILMN_1669703		8	0	8
TP53I3	ILMN_1680085	cg08965143	0	8	-8
TPST1	ILMN_1651950		8	0	8
TRAM1	ILMN_1737146	cg25974617	0	6	-6
TRAPPC4	ILMN_1814650		-6	0	-6
TRIB1	ILMN_1767754		6	0	6
TSPAN5	ILMN_1799028		-7	0	-7
TSPAN9	ILMN_1729453		8	0	8
TTC19	ILMN_1781260		8	0	8
TUBB2B	ILMN_1680874		7	0	7
TUBB6	ILMN_1697132	cg07307078	0	7	-7	7
TUBB6	ILMN_1702636	cg07307078	0	7	-7	7
TUFT1	ILMN_1781374		9	0	9
TWIST1	ILMN_1672908	cg09674215	0	7	-7	6
TWIST1	ILMN_1672908	cg22498251	0	6	-6	6
TXNIP	ILMN_1697448		6	0	6
UBE2V2	ILMN_1770515		6	0	6
UCHL3	ILMN_1660111		-8	0	-8
VAMP5	ILMN_1809467	cg11108890	0	8	-8
VAMP8	ILMN_1699795	cg05656364	0	12	-12	10
VAMP8	ILMN_1699795	cg23752985	0	10	-10	10
WDR1	ILMN_1675844		-7	0	-7	7
WDR1	ILMN_1780036		-7	0	-7	7
WDR69	ILMN_1775042	cg14329157	0	9	-9	8
WDR69	ILMN_1775042	cg21577049	0	10	-10	8
WWP1	ILMN_1692092		6	0	6
ZHX1	ILMN_1698167		7	0	7
ZNF217	ILMN_1789841		7	0	7
ZNF671	ILMN_1713454	cg19246110	0	8	-8	8
ZNF671	ILMN_1713454	cg23857226	0	9	-9	8
