# Supplementary material for: Integrative Analysis Reveals Relationships of Genetic and Epigenetic Alterations in Osteosarcoma
Source: PLoS One. 2012 Nov 7;7(11):e48262. doi: 10.1371/journal.pone.0048262 (PMC3492335; doi:10.1371/journal.pone.0048262)
Supplement: Table S8 — Top 10 clusters from enrichment analysis of 350 genes that recurrently showed two types of aberrations in DAVID. (XLSX) [file pone.0048262.s016.xlsx]

## Sheet: Table S8
Table S8. Top 10 clusters from enrichment analysis of 350 genes that recurrently showed two types of aberrations in DAVID (Kresse et al)
Annotation Cluster 1	Enrichment Score: 4.1406086381863725
Category	Term	Count	%	PValue	Genes	List Total	Pop Hits	Pop Total	Fold Enrichment	Bonferroni	Benjamini	FDR
GOTERM_CC_FAT	GO:0031012~extracellular matrix	28	7.97721	1.09211e-07	ILMN_1678812, ILMN_1666672, ILMN_1768227, ILMN_1685433, ILMN_1670054, ILMN_1701748, ILMN_1773079, ILMN_1663866, ILMN_1785272, ILMN_1701308, ILMN_1711514, ILMN_1789507, ILMN_1711439, ILMN_1694840, ILMN_1741566, ILMN_1787186, ILMN_1654314, ILMN_1684554, ILMN_1673880, ILMN_1740900, ILMN_1766914, ILMN_1726589, ILMN_1773567, ILMN_1653028, ILMN_1774602, ILMN_1751161, ILMN_1735877, ILMN_1800739, ILMN_17…	273	269	8521	3.24888	3.27626e-05	3.27626e-05	0.000145938
SP_PIR_KEYWORDS	Secreted	66	18.8034	3.56041e-06	ILMN_1678812, ILMN_1726030, ILMN_1768227, ILMN_1685433, ILMN_1701748, ILMN_1764788, ILMN_1701308, ILMN_1711514, ILMN_1676449, ILMN_1694840, ILMN_1787186, ILMN_1654314, ILMN_1797776, ILMN_1733515, ILMN_1673880, ILMN_1652826, ILMN_1740900, ILMN_1708934, ILMN_1656057, ILMN_1697733, ILMN_1780599, ILMN_1761540, ILMN_1773567, ILMN_1751161, ILMN_1767470, ILMN_1774207, ILMN_1703403, ILMN_1682015, ILMN_17…	348	1247	11710	1.78096	0.00154047	0.000513755	0.00502323
SP_PIR_KEYWORDS	signal	105	29.9145	3.89192e-06	ILMN_1726030, ILMN_1682928, ILMN_1685433, ILMN_1773650, ILMN_1701748, ILMN_1669273, ILMN_1694840, ILMN_1665033, ILMN_1666894, ILMN_1740900, ILMN_1697733, ILMN_1761540, ILMN_1751161, ILMN_1767470, ILMN_1682015, ILMN_1752965, ILMN_1653711, ILMN_1773337, ILMN_1809793, ILMN_1779875, ILMN_1666672, ILMN_1697220, ILMN_1773079, ILMN_1671766, ILMN_1704610, ILMN_1746085, ILMN_1772612, ILMN_1789507, ILMN_17…	348	2333	11710	1.51444	0.00168378	0.000421212	0.00549092
UP_SEQ_FEATURE	signal peptide	105	29.9145	4.0012e-06	ILMN_1726030, ILMN_1682928, ILMN_1685433, ILMN_1773650, ILMN_1701748, ILMN_1669273, ILMN_1694840, ILMN_1665033, ILMN_1666894, ILMN_1740900, ILMN_1697733, ILMN_1761540, ILMN_1751161, ILMN_1767470, ILMN_1682015, ILMN_1752965, ILMN_1653711, ILMN_1773337, ILMN_1809793, ILMN_1779875, ILMN_1666672, ILMN_1697220, ILMN_1773079, ILMN_1671766, ILMN_1704610, ILMN_1746085, ILMN_1772612, ILMN_1789507, ILMN_17…	348	2333	11703	1.51354	0.00494124	0.0016498	0.0064935
GOTERM_CC_FAT	GO:0044421~extracellular region part	48	13.6752	3.50981e-05	ILMN_1678812, ILMN_1768227, ILMN_1685433, ILMN_1701748, ILMN_1701308, ILMN_1711514, ILMN_1676449, ILMN_1694840, ILMN_1787186, ILMN_1654314, ILMN_1673880, ILMN_1733515, ILMN_1740900, ILMN_1708934, ILMN_1780599, ILMN_1761540, ILMN_1773567, ILMN_1751161, ILMN_1774207, ILMN_1740938, ILMN_1738742, ILMN_1752965, ILMN_1654465, ILMN_1676663, ILMN_1787897, ILMN_1660390, ILMN_1803686, ILMN_1728445, ILMN_16…	273	811	8521	1.84735	0.0104744	0.00210371	0.0468915
GOTERM_CC_FAT	GO:0005576~extracellular region	72	20.5128	9.11324e-05	ILMN_1678812, ILMN_1726030, ILMN_1768227, ILMN_1685433, ILMN_1701748, ILMN_1764788, ILMN_1669273, ILMN_1701308, ILMN_1711514, ILMN_1676449, ILMN_1694840, ILMN_1787186, ILMN_1654314, ILMN_1797776, ILMN_1733515, ILMN_1673880, ILMN_1740900, ILMN_1708934, ILMN_1656057, ILMN_1697733, ILMN_1780599, ILMN_1761540, ILMN_1773567, ILMN_1751161, ILMN_1767470, ILMN_1774207, ILMN_1703403, ILMN_1682015, ILMN_17…	273	1455	8521	1.54453	0.0269706	0.00454646	0.121712
SP_PIR_KEYWORDS	glycoprotein	116	33.0484	0.000242097	ILMN_1682332, ILMN_1682928, ILMN_1773650, ILMN_1701748, ILMN_1666940, ILMN_1669273, ILMN_1694840, ILMN_1723480, ILMN_1763837, ILMN_1665033, ILMN_1666894, ILMN_1740900, ILMN_1651950, ILMN_1697733, ILMN_1738913, ILMN_1761540, ILMN_1729453, ILMN_1800091, ILMN_1767470, ILMN_1751161, ILMN_1801377, ILMN_1752965, ILMN_1653711, ILMN_1773337, ILMN_1809793, ILMN_1668039, ILMN_1779875, ILMN_1666672, ILMN_16…	348	2904	11710	1.34412	0.0995321	0.0094857	0.341031
UP_SEQ_FEATURE	glycosylation site:N-linked (GlcNAc...)	110	31.339	0.000434546	ILMN_1682332, ILMN_1682928, ILMN_1773650, ILMN_1701748, ILMN_1666940, ILMN_1669273, ILMN_1694840, ILMN_1723480, ILMN_1763837, ILMN_1666894, ILMN_1740900, ILMN_1651950, ILMN_1697733, ILMN_1738913, ILMN_1761540, ILMN_1729453, ILMN_1800091, ILMN_1767470, ILMN_1751161, ILMN_1801377, ILMN_1752965, ILMN_1653711, ILMN_1773337, ILMN_1809793, ILMN_1668039, ILMN_1779875, ILMN_1666672, ILMN_1697220, ILMN_16…	348	2759	11703	1.34078	0.416135	0.102029	0.702914
SP_PIR_KEYWORDS	disulfide bond	83	23.6467	0.00110509	ILMN_1678812, ILMN_1703852, ILMN_1789627, ILMN_1768227, ILMN_1773650, ILMN_1708275, ILMN_1654396, ILMN_1701748, ILMN_1738759, ILMN_1764788, ILMN_1666940, ILMN_1669273, ILMN_1701308, ILMN_1711514, ILMN_1676449, ILMN_1694840, ILMN_1765258, ILMN_1665033, ILMN_1787186, ILMN_1666269, ILMN_1654314, ILMN_1666894, ILMN_1797776, ILMN_1767766, ILMN_1733515, ILMN_1673880, ILMN_1740900, ILMN_1708934, ILMN_16…	348	2009	11710	1.3902	0.380453	0.0314138	1.54791
UP_SEQ_FEATURE	disulfide bond	79	22.5071	0.00186081	ILMN_1678812, ILMN_1703852, ILMN_1768227, ILMN_1773650, ILMN_1708275, ILMN_1654396, ILMN_1701748, ILMN_1738759, ILMN_1764788, ILMN_1666940, ILMN_1669273, ILMN_1701308, ILMN_1711514, ILMN_1676449, ILMN_1694840, ILMN_1765258, ILMN_1665033, ILMN_1787186, ILMN_1666269, ILMN_1666894, ILMN_1654314, ILMN_1797776, ILMN_1767766, ILMN_1733515, ILMN_1673880, ILMN_1740900, ILMN_1708934, ILMN_1695311, ILMN_16…	348	1924	11703	1.38083	0.900324	0.226016	2.97757
GOTERM_CC_FAT	GO:0005615~extracellular space	27	7.69231	0.0677806	ILMN_1803686, ILMN_1728445, ILMN_1773079, ILMN_1671766, ILMN_1752562, ILMN_1663866, ILMN_1785272, ILMN_1746085, ILMN_1676449, ILMN_1772612, ILMN_1741566, ILMN_1654314, ILMN_1733515, ILMN_1740900, ILMN_1672922, ILMN_1708934, ILMN_1780599, ILMN_1761540, ILMN_1774207, ILMN_1740938, ILMN_1738742, ILMN_1752965, ILMN_1654465, ILMN_1706643, ILMN_1788107, ILMN_1787897, ILMN_1660390	273	600	8521	1.40456	1	0.878229	60.8555
Annotation Cluster 2	Enrichment Score: 4.07651200606144
Category	Term	Count	%	PValue	Genes	List Total	Pop Hits	Pop Total	Fold Enrichment	Bonferroni	Benjamini	FDR
GOTERM_BP_FAT	GO:0001501~skeletal system development	34	9.68661	6.82615e-11	ILMN_1753923, ILMN_1701603, ILMN_1668675, ILMN_1739582, ILMN_1702125, ILMN_1753613, ILMN_1773079, ILMN_1794492, ILMN_1815057, ILMN_1759598, ILMN_1785272, ILMN_1701308, ILMN_1746085, ILMN_1801205, ILMN_1789507, ILMN_1719975, ILMN_1672908, ILMN_1716651, ILMN_1677018, ILMN_1665033, ILMN_1741566, ILMN_1740900, ILMN_1672922, ILMN_1718898, ILMN_1716708, ILMN_1777397, ILMN_1765574, ILMN_1769191, ILMN_16…	299	281	9333	3.77679	1.42189e-07	1.42189e-07	1.17921e-07
GOTERM_BP_FAT	GO:0048598~embryonic morphogenesis	27	7.69231	1.48365e-07	ILMN_1753923, ILMN_1739582, ILMN_1662166, ILMN_1702125, ILMN_1753613, ILMN_1759598, ILMN_1798663, ILMN_1676449, ILMN_1719975, ILMN_1672908, ILMN_1789507, ILMN_1677018, ILMN_1741566, ILMN_1698020, ILMN_1773563, ILMN_1740900, ILMN_1718898, ILMN_1664577, ILMN_1777397, ILMN_1773567, ILMN_1765574, ILMN_1769191, ILMN_1798496, ILMN_1674908, ILMN_1752965, ILMN_1773337, ILMN_1810274	299	255	9333	3.30502	0.000308997	0.000154511	0.000256298
GOTERM_BP_FAT	GO:0048706~embryonic skeletal system development	14	3.9886	2.1411e-07	ILMN_1739582, ILMN_1718898, ILMN_1702125, ILMN_1716708, ILMN_1753613, ILMN_1765574, ILMN_1794492, ILMN_1769191, ILMN_1798496, ILMN_1674908, ILMN_1701308, ILMN_1789507, ILMN_1677018, ILMN_1810274	299	69	9333	6.33328	0.000445893	0.000148653	0.000369872
UP_SEQ_FEATURE	short sequence motif:Antp-type hexapeptide	8	2.2792	2.20273e-06	ILMN_1794492, ILMN_1798496, ILMN_1674908, ILMN_1702125, ILMN_1719975, ILMN_1753613, ILMN_1677018, ILMN_1810274	348	22	11703	12.2288	0.00272327	0.00136256	0.00357484
INTERPRO	IPR001827:Homeobox protein, antennapedia type, conserved site	8	2.2792	3.39241e-06	ILMN_1794492, ILMN_1798496, ILMN_1674908, ILMN_1702125, ILMN_1719975, ILMN_1753613, ILMN_1677018, ILMN_1810274	326	23	10799	11.522	0.0022771	0.0022771	0.00508788
SP_PIR_KEYWORDS	DNA binding	24	6.83761	1.10148e-05	ILMN_1769517, ILMN_1739582, ILMN_1718898, ILMN_1812968, ILMN_1732071, ILMN_1702125, ILMN_1672128, ILMN_1716708, ILMN_1753613, ILMN_1777397, ILMN_1765574, ILMN_1794492, ILMN_1654268, ILMN_1674908, ILMN_1798496, ILMN_1773459, ILMN_1796179, ILMN_1672908, ILMN_1719975, ILMN_1677018, ILMN_1815745, ILMN_1810274, ILMN_1698167, ILMN_1771841	348	282	11710	2.86378	0.00475806	0.000681113	0.0155395
GOTERM_BP_FAT	GO:0048568~embryonic organ development	17	4.8433	1.12138e-05	ILMN_1753923, ILMN_1803686, ILMN_1718898, ILMN_1702125, ILMN_1676984, ILMN_1753613, ILMN_1765574, ILMN_1769191, ILMN_1759598, ILMN_1798496, ILMN_1674908, ILMN_1789507, ILMN_1719975, ILMN_1677018, ILMN_1741566, ILMN_1810274, ILMN_1683960	299	142	9333	3.73689	0.0230877	0.00582259	0.0193699
GOTERM_BP_FAT	GO:0048705~skeletal system morphogenesis	14	3.9886	1.6203e-05	ILMN_1753923, ILMN_1718898, ILMN_1702125, ILMN_1753613, ILMN_1765574, ILMN_1769191, ILMN_1815057, ILMN_1798496, ILMN_1674908, ILMN_1701308, ILMN_1716651, ILMN_1789507, ILMN_1677018, ILMN_1810274	299	100	9333	4.36997	0.0331879	0.00672748	0.0279867
GOTERM_BP_FAT	GO:0048704~embryonic skeletal system morphogenesis	10	2.849	3.35923e-05	ILMN_1769191, ILMN_1798496, ILMN_1674908, ILMN_1718898, ILMN_1702125, ILMN_1789507, ILMN_1753613, ILMN_1677018, ILMN_1765574, ILMN_1810274	299	52	9333	6.0027	0.067582	0.00994649	0.0580144
GOTERM_BP_FAT	GO:0048562~embryonic organ morphogenesis	14	3.9886	4.99689e-05	ILMN_1753923, ILMN_1718898, ILMN_1702125, ILMN_1753613, ILMN_1765574, ILMN_1769191, ILMN_1759598, ILMN_1798496, ILMN_1674908, ILMN_1719975, ILMN_1789507, ILMN_1677018, ILMN_1741566, ILMN_1810274	299	111	9333	3.93691	0.0988538	0.0129267	0.0862853
GOTERM_BP_FAT	GO:0043009~chordate embryonic development	23	6.55271	5.99773e-05	ILMN_1769517, ILMN_1803686, ILMN_1739582, ILMN_1740900, ILMN_1718898, ILMN_1662166, ILMN_1702125, ILMN_1716708, ILMN_1753613, ILMN_1777397, ILMN_1765574, ILMN_1769191, ILMN_1794492, ILMN_1815057, ILMN_1798496, ILMN_1674908, ILMN_1701308, ILMN_1789507, ILMN_1672908, ILMN_1677018, ILMN_1722898, ILMN_1810274, ILMN_1698020	299	273	9333	2.62975	0.117447	0.0137859	0.103559
GOTERM_BP_FAT	GO:0009792~embryonic development ending in birth or egg hatching	23	6.55271	7.05722e-05	ILMN_1769517, ILMN_1803686, ILMN_1739582, ILMN_1740900, ILMN_1718898, ILMN_1662166, ILMN_1702125, ILMN_1716708, ILMN_1753613, ILMN_1777397, ILMN_1765574, ILMN_1769191, ILMN_1794492, ILMN_1815057, ILMN_1798496, ILMN_1674908, ILMN_1701308, ILMN_1789507, ILMN_1672908, ILMN_1677018, ILMN_1722898, ILMN_1810274, ILMN_1698020	299	276	9333	2.60117	0.136712	0.0145932	0.121842
INTERPRO	IPR017995:Homeobox protein, antennapedia type	5	1.4245	0.000224763	ILMN_1674908, ILMN_1702125, ILMN_1719975, ILMN_1753613, ILMN_1677018	326	11	10799	15.0572	0.140202	0.0491059	0.336574
GOTERM_BP_FAT	GO:0003002~regionalization	16	4.5584	0.000233218	ILMN_1769517, ILMN_1739582, ILMN_1740900, ILMN_1718898, ILMN_1702125, ILMN_1716708, ILMN_1753613, ILMN_1675453, ILMN_1794492, ILMN_1798496, ILMN_1674908, ILMN_1752965, ILMN_1719975, ILMN_1677018, ILMN_1722898, ILMN_1810274	299	164	9333	3.04527	0.384825	0.0366832	0.402116
PIR_SUPERFAMILY	PIRSF002612:homeotic protein Hox A5/D4	5	1.4245	0.000263357	ILMN_1798496, ILMN_1674908, ILMN_1719975, ILMN_1753613, ILMN_1677018	190	10	5375	14.1447	0.0535611	0.0535611	0.331961
SP_PIR_KEYWORDS	developmental protein	33	9.40171	0.000430439	ILMN_1703852, ILMN_1739582, ILMN_1703374, ILMN_1809467, ILMN_1702125, ILMN_1753613, ILMN_1653466, ILMN_1794492, ILMN_1759598, ILMN_1798663, ILMN_1676449, ILMN_1719975, ILMN_1716279, ILMN_1672908, ILMN_1677018, ILMN_1763837, ILMN_1741566, ILMN_1722898, ILMN_1666894, ILMN_1740900, ILMN_1718898, ILMN_1716708, ILMN_1777397, ILMN_1667561, ILMN_1796245, ILMN_1774207, ILMN_1674908, ILMN_1798496, ILMN_17…	348	574	11710	1.93455	0.170075	0.015415	0.605591
GOTERM_BP_FAT	GO:0009952~anterior/posterior pattern formation	13	3.7037	0.000435272	ILMN_1769517, ILMN_1739582, ILMN_1718898, ILMN_1702125, ILMN_1716708, ILMN_1753613, ILMN_1794492, ILMN_1798496, ILMN_1674908, ILMN_1719975, ILMN_1677018, ILMN_1722898, ILMN_1810274	299	120	9333	3.38152	0.596214	0.0586667	0.749268
INTERPRO	IPR012287:Homeodomain-related	15	4.2735	0.000577243	ILMN_1739582, ILMN_1718898, ILMN_1702125, ILMN_1716708, ILMN_1777397, ILMN_1753613, ILMN_1652907, ILMN_1794492, ILMN_1759598, ILMN_1798496, ILMN_1674908, ILMN_1719975, ILMN_1677018, ILMN_1810274, ILMN_1698167	326	169	10799	2.94016	0.321601	0.0924484	0.862272
INTERPRO	IPR001356:Homeobox	14	3.9886	0.000754835	ILMN_1739582, ILMN_1718898, ILMN_1702125, ILMN_1716708, ILMN_1777397, ILMN_1753613, ILMN_1794492, ILMN_1759598, ILMN_1798496, ILMN_1674908, ILMN_1719975, ILMN_1677018, ILMN_1810274, ILMN_1698167	326	154	10799	3.01143	0.397965	0.0965081	1.12615
SMART	SM00389:HOX	14	3.9886	0.00077719	ILMN_1739582, ILMN_1718898, ILMN_1702125, ILMN_1716708, ILMN_1777397, ILMN_1753613, ILMN_1794492, ILMN_1759598, ILMN_1798496, ILMN_1674908, ILMN_1719975, ILMN_1677018, ILMN_1810274, ILMN_1698167	188	154	6140	2.96905	0.0996407	0.0996407	0.907367
INTERPRO	IPR017970:Homeobox, conserved site	14	3.9886	0.000802118	ILMN_1739582, ILMN_1718898, ILMN_1702125, ILMN_1716708, ILMN_1777397, ILMN_1753613, ILMN_1794492, ILMN_1759598, ILMN_1798496, ILMN_1674908, ILMN_1719975, ILMN_1677018, ILMN_1810274, ILMN_1698167	326	155	10799	2.992	0.416808	0.085953	1.1963
SP_PIR_KEYWORDS	Homeobox	14	3.9886	0.000838806	ILMN_1739582, ILMN_1718898, ILMN_1702125, ILMN_1716708, ILMN_1777397, ILMN_1753613, ILMN_1794492, ILMN_1759598, ILMN_1798496, ILMN_1674908, ILMN_1719975, ILMN_1677018, ILMN_1810274, ILMN_1698167	348	158	11710	2.98159	0.304661	0.0256201	1.17698
UP_SEQ_FEATURE	DNA-binding region:Homeobox	13	3.7037	0.000868922	ILMN_1739582, ILMN_1718898, ILMN_1702125, ILMN_1716708, ILMN_1777397, ILMN_1753613, ILMN_1794492, ILMN_1759598, ILMN_1798496, ILMN_1674908, ILMN_1719975, ILMN_1677018, ILMN_1810274	348	139	11703	3.14519	0.659109	0.142507	1.40092
GOTERM_BP_FAT	GO:0007389~pattern specification process	17	4.8433	0.00157748	ILMN_1769517, ILMN_1739582, ILMN_1740900, ILMN_1718898, ILMN_1702125, ILMN_1716708, ILMN_1753613, ILMN_1675453, ILMN_1794492, ILMN_1798496, ILMN_1674908, ILMN_1752965, ILMN_1719975, ILMN_1677018, ILMN_1722898, ILMN_1741566, ILMN_1810274	299	217	9333	2.44534	0.96269	0.133227	2.69037
PIR_SUPERFAMILY	PIRSF500608:homeotic protein Hox A5	3	0.854701	0.0114669	ILMN_1798496, ILMN_1674908, ILMN_1753613	190	5	5375	16.9737	0.910223	0.552229	13.5494
GOTERM_MF_FAT	GO:0003700~transcription factor activity	32	9.11681	0.0381728	ILMN_1753923, ILMN_1739582, ILMN_1812968, ILMN_1702125, ILMN_1672128, ILMN_1676984, ILMN_1753613, ILMN_1794492, ILMN_1759598, ILMN_1719975, ILMN_1716651, ILMN_1677018, ILMN_1778991, ILMN_1683960, ILMN_1718898, ILMN_1652143, ILMN_1663035, ILMN_1716708, ILMN_1777397, ILMN_1765574, ILMN_1787461, ILMN_1654268, ILMN_1674908, ILMN_1798496, ILMN_1773459, ILMN_1736178, ILMN_1683891, ILMN_1789841, ILMN_18…	271	733	8858	1.42696	1	0.65784	42.8699
GOTERM_MF_FAT	GO:0043565~sequence-specific DNA binding	20	5.69801	0.105485	ILMN_1753923, ILMN_1739582, ILMN_1718898, ILMN_1672128, ILMN_1702125, ILMN_1676984, ILMN_1663035, ILMN_1716708, ILMN_1753613, ILMN_1777397, ILMN_1794492, ILMN_1759598, ILMN_1798496, ILMN_1674908, ILMN_1719975, ILMN_1677018, ILMN_1810274, ILMN_1683960, ILMN_1698167, ILMN_1771841	271	458	8858	1.42735	1	0.861194	79.88
Annotation Cluster 3	Enrichment Score: 3.446626288054849
Category	Term	Count	%	PValue	Genes	List Total	Pop Hits	Pop Total	Fold Enrichment	Bonferroni	Benjamini	FDR
GOTERM_CC_FAT	GO:0031012~extracellular matrix	28	7.97721	1.09211e-07	ILMN_1678812, ILMN_1666672, ILMN_1768227, ILMN_1685433, ILMN_1670054, ILMN_1701748, ILMN_1773079, ILMN_1663866, ILMN_1785272, ILMN_1701308, ILMN_1711514, ILMN_1789507, ILMN_1711439, ILMN_1694840, ILMN_1741566, ILMN_1787186, ILMN_1654314, ILMN_1684554, ILMN_1673880, ILMN_1740900, ILMN_1766914, ILMN_1726589, ILMN_1773567, ILMN_1653028, ILMN_1774602, ILMN_1751161, ILMN_1735877, ILMN_1800739, ILMN_17…	273	269	8521	3.24888	3.27626e-05	3.27626e-05	0.000145938
SP_PIR_KEYWORDS	trimer	9	2.5641	1.82289e-07	ILMN_1785272, ILMN_1701308, ILMN_1706643, ILMN_1789507, ILMN_1678842, ILMN_1773079, ILMN_1653028, ILMN_1684554, ILMN_1751161	348	23	11710	13.1672	7.8928e-05	7.8928e-05	0.000257189
SP_PIR_KEYWORDS	extracellular matrix	21	5.98291	1.03977e-06	ILMN_1678812, ILMN_1740900, ILMN_1666672, ILMN_1766914, ILMN_1768227, ILMN_1685433, ILMN_1670054, ILMN_1701748, ILMN_1773079, ILMN_1653028, ILMN_1773567, ILMN_1774602, ILMN_1751161, ILMN_1663866, ILMN_1785272, ILMN_1701308, ILMN_1711514, ILMN_1789507, ILMN_1706643, ILMN_1711439, ILMN_1654314, ILMN_1684554, ILMN_1795442	348	192	11710	3.68041	0.00045012	0.000225085	0.00146699
GOTERM_CC_FAT	GO:0005578~proteinaceous extracellular matrix	25	7.12251	1.04293e-06	ILMN_1678812, ILMN_1666672, ILMN_1768227, ILMN_1685433, ILMN_1670054, ILMN_1701748, ILMN_1773079, ILMN_1663866, ILMN_1785272, ILMN_1701308, ILMN_1711514, ILMN_1711439, ILMN_1694840, ILMN_1789507, ILMN_1654314, ILMN_1684554, ILMN_1673880, ILMN_1740900, ILMN_1766914, ILMN_1726589, ILMN_1773567, ILMN_1653028, ILMN_1774602, ILMN_1751161, ILMN_1735877, ILMN_1706643, ILMN_1676663, ILMN_1795442	273	247	8521	3.15916	0.000312831	0.000156428	0.00139366
GOTERM_CC_FAT	GO:0005581~collagen	9	2.5641	4.05079e-06	ILMN_1785272, ILMN_1701308, ILMN_1685433, ILMN_1706643, ILMN_1789507, ILMN_1773079, ILMN_1653028, ILMN_1684554, ILMN_1751161	273	31	8521	9.06168	0.0012145	0.000404997	0.00541294
SP_PIR_KEYWORDS	triple helix	8	2.2792	7.63898e-06	ILMN_1785272, ILMN_1701308, ILMN_1706643, ILMN_1789507, ILMN_1773079, ILMN_1653028, ILMN_1684554, ILMN_1751161	348	26	11710	10.3537	0.00330223	0.00066132	0.0107772
SP_PIR_KEYWORDS	hydroxylysine	8	2.2792	1.00522e-05	ILMN_1785272, ILMN_1701308, ILMN_1706643, ILMN_1789507, ILMN_1773079, ILMN_1653028, ILMN_1684554, ILMN_1751161	348	27	11710	9.9702	0.00434319	0.000725178	0.0141817
INTERPRO	IPR008160:Collagen triple helix repeat	11	3.1339	1.22391e-05	ILMN_1785272, ILMN_1701308, ILMN_1685433, ILMN_1711439, ILMN_1706643, ILMN_1789507, ILMN_1773079, ILMN_1653028, ILMN_1723358, ILMN_1684554, ILMN_1751161	326	61	10799	5.9735	0.00819102	0.00410393	0.0183549
GOTERM_CC_FAT	GO:0044420~extracellular matrix part	13	3.7037	2.07291e-05	ILMN_1766914, ILMN_1685433, ILMN_1670054, ILMN_1773079, ILMN_1653028, ILMN_1773567, ILMN_1751161, ILMN_1785272, ILMN_1701308, ILMN_1706643, ILMN_1789507, ILMN_1684554, ILMN_1795442	273	88	8521	4.61093	0.00619949	0.00155349	0.0276967
KEGG_PATHWAY	hsa04512:ECM-receptor interaction	12	3.4188	2.99118e-05	ILMN_1785272, ILMN_1789627, ILMN_1651343, ILMN_1701308, ILMN_1706643, ILMN_1789507, ILMN_1678842, ILMN_1773079, ILMN_1773567, ILMN_1653028, ILMN_1795442, ILMN_1675978	132	75	3923	4.75515	0.00400022	0.00400022	0.035016
SP_PIR_KEYWORDS	hydroxyproline	8	2.2792	3.35325e-05	ILMN_1785272, ILMN_1701308, ILMN_1706643, ILMN_1789507, ILMN_1773079, ILMN_1653028, ILMN_1684554, ILMN_1751161	348	32	11710	8.41236	0.0144149	0.00181333	0.0473002
GOTERM_CC_FAT	GO:0044421~extracellular region part	48	13.6752	3.50981e-05	ILMN_1678812, ILMN_1768227, ILMN_1685433, ILMN_1701748, ILMN_1701308, ILMN_1711514, ILMN_1676449, ILMN_1694840, ILMN_1787186, ILMN_1654314, ILMN_1673880, ILMN_1733515, ILMN_1740900, ILMN_1708934, ILMN_1780599, ILMN_1761540, ILMN_1773567, ILMN_1751161, ILMN_1774207, ILMN_1740938, ILMN_1738742, ILMN_1752965, ILMN_1654465, ILMN_1676663, ILMN_1787897, ILMN_1660390, ILMN_1803686, ILMN_1728445, ILMN_16…	273	811	8521	1.84735	0.0104744	0.00210371	0.0468915
SP_PIR_KEYWORDS	collagen	11	3.1339	3.74127e-05	ILMN_1785272, ILMN_1701308, ILMN_1685433, ILMN_1711439, ILMN_1706643, ILMN_1789507, ILMN_1773079, ILMN_1653028, ILMN_1723358, ILMN_1684554, ILMN_1751161	348	70	11710	5.28777	0.0160695	0.00179838	0.0527723
SP_PIR_KEYWORDS	hydroxylation	10	2.849	6.18476e-05	ILMN_1695719, ILMN_1785272, ILMN_1701308, ILMN_1685433, ILMN_1706643, ILMN_1789507, ILMN_1773079, ILMN_1653028, ILMN_1684554, ILMN_1751161	348	60	11710	5.60824	0.0264254	0.0026745	0.0872247
UP_SEQ_FEATURE	region of interest:Triple-helical region	6	1.7094	0.000138721	ILMN_1701308, ILMN_1706643, ILMN_1789507, ILMN_1773079, ILMN_1653028, ILMN_1751161	348	18	11703	11.2098	0.157809	0.0420284	0.224898
GOTERM_MF_FAT	GO:0048407~platelet-derived growth factor binding	5	1.4245	0.000235224	ILMN_1815057, ILMN_1785272, ILMN_1701308, ILMN_1773079, ILMN_1653028	271	11	8858	14.8574	0.110134	0.110134	0.337817
UP_SEQ_FEATURE	propeptide:N-terminal propeptide	4	1.1396	0.000483576	ILMN_1785272, ILMN_1701308, ILMN_1789507, ILMN_1773079	348	6	11703	22.4195	0.450536	0.0949834	0.781932
GOTERM_MF_FAT	GO:0005201~extracellular matrix structural constituent	9	2.5641	0.00123336	ILMN_1785272, ILMN_1701308, ILMN_1781374, ILMN_1711439, ILMN_1789507, ILMN_1773079, ILMN_1653028, ILMN_1795442, ILMN_1774602	271	70	8858	4.20253	0.457803	0.141897	1.75952
UP_SEQ_FEATURE	propeptide:C-terminal propeptide	4	1.1396	0.00129525	ILMN_1785272, ILMN_1701308, ILMN_1789507, ILMN_1773079	348	8	11703	16.8147	0.799022	0.181736	2.08151
UP_SEQ_FEATURE	glycosylation site:O-linked (Gal...)	4	1.1396	0.00190035	ILMN_1701308, ILMN_1706643, ILMN_1773079, ILMN_1751161	348	9	11703	14.9464	0.905094	0.209814	3.03992
UP_SEQ_FEATURE	domain:Fibrillar collagen NC1	4	1.1396	0.00265544	ILMN_1785272, ILMN_1701308, ILMN_1789507, ILMN_1773079	348	10	11703	13.4517	0.962813	0.239909	4.22356
INTERPRO	IPR000885:Fibrillar collagen, C-terminal	4	1.1396	0.00276893	ILMN_1785272, ILMN_1701308, ILMN_1789507, ILMN_1773079	326	10	10799	13.2503	0.84484	0.207777	4.07337
SMART	SM00038:COLFI	4	1.1396	0.00284821	ILMN_1785272, ILMN_1701308, ILMN_1789507, ILMN_1773079	188	10	6140	13.0638	0.319588	0.120456	3.28863
UP_SEQ_FEATURE	region of interest:Nonhelical region (C-terminal)	3	0.854701	0.00505565	ILMN_1701308, ILMN_1789507, ILMN_1773079	348	4	11703	25.222	0.998117	0.341847	7.8966
GOTERM_CC_FAT	GO:0005583~fibrillar collagen	4	1.1396	0.00571349	ILMN_1785272, ILMN_1701308, ILMN_1789507, ILMN_1773079	273	12	8521	10.4042	0.820748	0.217738	7.37104
KEGG_PATHWAY	hsa04510:Focal adhesion	14	3.9886	0.00617073	ILMN_1651343, ILMN_1678842, ILMN_1773079, ILMN_1653028, ILMN_1773567, ILMN_1675978, ILMN_1672596, ILMN_1815057, ILMN_1785272, ILMN_1701308, ILMN_1706643, ILMN_1789507, ILMN_1709795, ILMN_1795442	132	179	3923	2.32445	0.563706	0.339475	6.99088
SP_PIR_KEYWORDS	skin	3	0.854701	0.0082517	ILMN_1785272, ILMN_1701308, ILMN_1773079	348	5	11710	20.1897	0.972341	0.180714	11.0331
GOTERM_BP_FAT	GO:0030198~extracellular matrix organization	9	2.5641	0.00842759	ILMN_1663866, ILMN_1785272, ILMN_1666672, ILMN_1701308, ILMN_1768227, ILMN_1711439, ILMN_1789507, ILMN_1701748, ILMN_1676663, ILMN_1773079, ILMN_1683960	299	91	9333	3.0871	1	0.404588	13.6017
PIR_SUPERFAMILY	PIRSF002255:collagen alpha 1(I) chain	3	0.854701	0.0114669	ILMN_1785272, ILMN_1701308, ILMN_1773079	190	5	5375	16.9737	0.910223	0.552229	13.5494
GOTERM_CC_FAT	GO:0030934~anchoring collagen	3	0.854701	0.0315142	ILMN_1706643, ILMN_1684554, ILMN_1751161	273	9	8521	10.4042	0.999933	0.656092	34.8125
SP_PIR_KEYWORDS	Ehlers-Danlos syndrome	3	0.854701	0.0336674	ILMN_1785272, ILMN_1701308, ILMN_1773079	348	10	11710	10.0948	1	0.411164	38.3187
GOTERM_BP_FAT	GO:0043062~extracellular structure organization	10	2.849	0.0338094	ILMN_1663866, ILMN_1753241, ILMN_1785272, ILMN_1666672, ILMN_1701308, ILMN_1768227, ILMN_1711439, ILMN_1789507, ILMN_1701748, ILMN_1676663, ILMN_1773079, ILMN_1683960	299	139	9333	2.24561	1	0.667861	44.797
SP_PIR_KEYWORDS	pyroglutamic acid	5	1.4245	0.0406063	ILMN_1785272, ILMN_1701308, ILMN_1706643, ILMN_1654396, ILMN_1773079	348	44	11710	3.8238	1	0.461489	44.282
GOTERM_BP_FAT	GO:0030199~collagen fibril organization	4	1.1396	0.0487366	ILMN_1785272, ILMN_1701308, ILMN_1789507, ILMN_1773079	299	26	9333	4.80216	1	0.732173	57.8158
GOTERM_BP_FAT	GO:0043588~skin development	3	0.854701	0.166136	ILMN_1785272, ILMN_1701308, ILMN_1773079	299	23	9333	4.0714	1	0.903298	95.6656
Annotation Cluster 4	Enrichment Score: 3.0134064095606616
Category	Term	Count	%	PValue	Genes	List Total	Pop Hits	Pop Total	Fold Enrichment	Bonferroni	Benjamini	FDR
SP_PIR_KEYWORDS	cell adhesion	22	6.26781	0.000560035	ILMN_1679858, ILMN_1803686, ILMN_1702105, ILMN_1789627, ILMN_1651343, ILMN_1766914, ILMN_1662166, ILMN_1685433, ILMN_1654396, ILMN_1678842, ILMN_1773567, ILMN_1796925, ILMN_1751161, ILMN_1675978, ILMN_1672596, ILMN_1663866, ILMN_1706643, ILMN_1711439, ILMN_1654314, ILMN_1684554, ILMN_1795442, ILMN_1660390	348	320	11710	2.3134	0.215386	0.0184857	0.787253
GOTERM_BP_FAT	GO:0007155~cell adhesion	32	9.11681	0.00126063	ILMN_1679858, ILMN_1678812, ILMN_1702105, ILMN_1779875, ILMN_1651343, ILMN_1789627, ILMN_1662166, ILMN_1685433, ILMN_1654396, ILMN_1773079, ILMN_1672596, ILMN_1663866, ILMN_1801205, ILMN_1789507, ILMN_1711439, ILMN_1694130, ILMN_1654314, ILMN_1684554, ILMN_1698020, ILMN_1721901, ILMN_1773563, ILMN_1766914, ILMN_1678842, ILMN_1773567, ILMN_1751161, ILMN_1796925, ILMN_1675978, ILMN_1779071, ILMN_17…	299	546	9333	1.82939	0.927745	0.123114	2.15553
GOTERM_BP_FAT	GO:0022610~biological adhesion	32	9.11681	0.00129115	ILMN_1679858, ILMN_1678812, ILMN_1702105, ILMN_1779875, ILMN_1651343, ILMN_1789627, ILMN_1662166, ILMN_1685433, ILMN_1654396, ILMN_1773079, ILMN_1672596, ILMN_1663866, ILMN_1801205, ILMN_1789507, ILMN_1711439, ILMN_1694130, ILMN_1654314, ILMN_1684554, ILMN_1698020, ILMN_1721901, ILMN_1773563, ILMN_1766914, ILMN_1678842, ILMN_1773567, ILMN_1751161, ILMN_1796925, ILMN_1675978, ILMN_1779071, ILMN_17…	299	547	9333	1.82605	0.932201	0.120281	2.20716
Annotation Cluster 5	Enrichment Score: 2.7262421119928693
Category	Term	Count	%	PValue	Genes	List Total	Pop Hits	Pop Total	Fold Enrichment	Bonferroni	Benjamini	FDR
GOTERM_CC_FAT	GO:0044420~extracellular matrix part	13	3.7037	2.07291e-05	ILMN_1766914, ILMN_1685433, ILMN_1670054, ILMN_1773079, ILMN_1653028, ILMN_1773567, ILMN_1751161, ILMN_1785272, ILMN_1701308, ILMN_1706643, ILMN_1789507, ILMN_1684554, ILMN_1795442	273	88	8521	4.61093	0.00619949	0.00155349	0.0276967
SP_PIR_KEYWORDS	basement membrane	5	1.4245	0.0112997	ILMN_1685433, ILMN_1773567, ILMN_1653028, ILMN_1795442, ILMN_1751161	348	30	11710	5.60824	0.992705	0.208888	14.8141
GOTERM_CC_FAT	GO:0005604~basement membrane	6	1.7094	0.0282896	ILMN_1685433, ILMN_1670054, ILMN_1773567, ILMN_1653028, ILMN_1795442, ILMN_1751161	273	54	8521	3.46805	0.999818	0.659096	31.8517
Annotation Cluster 6	Enrichment Score: 2.5124573546181628
Category	Term	Count	%	PValue	Genes	List Total	Pop Hits	Pop Total	Fold Enrichment	Bonferroni	Benjamini	FDR
GOTERM_BP_FAT	GO:0001944~vasculature development	18	5.12821	0.00041563	ILMN_1740900, ILMN_1703852, ILMN_1779875, ILMN_1812968, ILMN_1656057, ILMN_1705750, ILMN_1773079, ILMN_1773567, ILMN_1774207, ILMN_1785272, ILMN_1679267, ILMN_1740938, ILMN_1701308, ILMN_1738742, ILMN_1676449, ILMN_1654465, ILMN_1763837, ILMN_1666894, ILMN_1795442	299	211	9333	2.66281	0.579343	0.0599786	0.715571
GOTERM_BP_FAT	GO:0001568~blood vessel development	17	4.8433	0.000909464	ILMN_1740900, ILMN_1779875, ILMN_1812968, ILMN_1656057, ILMN_1705750, ILMN_1773079, ILMN_1773567, ILMN_1774207, ILMN_1785272, ILMN_1679267, ILMN_1740938, ILMN_1701308, ILMN_1738742, ILMN_1676449, ILMN_1654465, ILMN_1763837, ILMN_1666894, ILMN_1795442	299	206	9333	2.57592	0.849723	0.0949375	1.55951
GOTERM_BP_FAT	GO:0048514~blood vessel morphogenesis	13	3.7037	0.0116329	ILMN_1740900, ILMN_1779875, ILMN_1812968, ILMN_1656057, ILMN_1705750, ILMN_1773567, ILMN_1774207, ILMN_1679267, ILMN_1740938, ILMN_1738742, ILMN_1676449, ILMN_1654465, ILMN_1763837, ILMN_1666894	299	178	9333	2.27968	1	0.456287	18.3015
GOTERM_BP_FAT	GO:0001525~angiogenesis	10	2.849	0.0202764	ILMN_1774207, ILMN_1740900, ILMN_1779875, ILMN_1812968, ILMN_1676449, ILMN_1654465, ILMN_1656057, ILMN_1763837, ILMN_1666894, ILMN_1773567	299	127	9333	2.4578	1	0.566846	29.8035
Annotation Cluster 7	Enrichment Score: 2.33955218856332
Category	Term	Count	%	PValue	Genes	List Total	Pop Hits	Pop Total	Fold Enrichment	Bonferroni	Benjamini	FDR
GOTERM_BP_FAT	GO:0006979~response to oxidative stress	14	3.9886	0.000559086	ILMN_1744381, ILMN_1803686, ILMN_1796013, ILMN_1726030, ILMN_1708275, ILMN_1676984, ILMN_1710752, ILMN_1697448, ILMN_1740938, ILMN_1701308, ILMN_1758128, ILMN_1723358, ILMN_1767766, ILMN_1771841	299	141	9333	3.09927	0.688046	0.0702191	0.96143
GOTERM_BP_FAT	GO:0000302~response to reactive oxygen species	8	2.2792	0.00377255	ILMN_1803686, ILMN_1744381, ILMN_1697448, ILMN_1701308, ILMN_1740938, ILMN_1676984, ILMN_1767766, ILMN_1771841	299	63	9333	3.96369	0.999619	0.245109	6.32075
GOTERM_BP_FAT	GO:0010035~response to inorganic substance	13	3.7037	0.0126319	ILMN_1744381, ILMN_1803686, ILMN_1811315, ILMN_1676984, ILMN_1697448, ILMN_1809931, ILMN_1728049, ILMN_1740938, ILMN_1701308, ILMN_1676663, ILMN_1668012, ILMN_1767766, ILMN_1771841	299	180	9333	2.25435	1	0.467659	19.7163
GOTERM_BP_FAT	GO:0042542~response to hydrogen peroxide	6	1.7094	0.0164517	ILMN_1803686, ILMN_1697448, ILMN_1701308, ILMN_1676984, ILMN_1767766, ILMN_1771841	299	47	9333	3.98477	1	0.544024	24.9161
Annotation Cluster 8	Enrichment Score: 2.217945150494843
Category	Term	Count	%	PValue	Genes	List Total	Pop Hits	Pop Total	Fold Enrichment	Bonferroni	Benjamini	FDR
INTERPRO	IPR017112:Homeobox, Hox9	3	0.854701	0.00520447	ILMN_1739582, ILMN_1718898, ILMN_1716708	326	4	10799	24.8443	0.969999	0.295772	7.52774
INTERPRO	IPR006711:Hox9 activation region	3	0.854701	0.00520447	ILMN_1739582, ILMN_1718898, ILMN_1716708	326	4	10799	24.8443	0.969999	0.295772	7.52774
PIR_SUPERFAMILY	PIRSF037109:Homeobox_Hox9	3	0.854701	0.0070426	ILMN_1739582, ILMN_1718898, ILMN_1716708	190	4	5375	21.2171	0.771704	0.522196	8.53577
PIR_SUPERFAMILY	PIRSF037109:homeobox protein, Hox9 type	3	0.854701	0.0070426	ILMN_1739582, ILMN_1718898, ILMN_1716708	190	4	5375	21.2171	0.771704	0.522196	8.53577
Annotation Cluster 9	Enrichment Score: 2.003823426278721
Category	Term	Count	%	PValue	Genes	List Total	Pop Hits	Pop Total	Fold Enrichment	Bonferroni	Benjamini	FDR
INTERPRO	IPR001007:von Willebrand factor, type C	5	1.4245	0.00931822	ILMN_1701308, ILMN_1787186, ILMN_1678842, ILMN_1809793, ILMN_1773079	326	28	10799	5.91532	0.998147	0.408011	13.1
SMART	SM00214:VWC	5	1.4245	0.00962358	ILMN_1701308, ILMN_1787186, ILMN_1678842, ILMN_1809793, ILMN_1773079	188	28	6140	5.83207	0.728956	0.229792	10.718
UP_SEQ_FEATURE	domain:VWFC	4	1.1396	0.0108608	ILMN_1701308, ILMN_1787186, ILMN_1678842, ILMN_1773079	348	16	11703	8.40733	0.999999	0.528136	16.2411
Annotation Cluster 10	Enrichment Score: 1.9654943404705416
Category	Term	Count	%	PValue	Genes	List Total	Pop Hits	Pop Total	Fold Enrichment	Bonferroni	Benjamini	FDR
GOTERM_MF_FAT	GO:0019838~growth factor binding	11	3.1339	0.000772437	ILMN_1728445, ILMN_1815057, ILMN_1785272, ILMN_1701308, ILMN_1746085, ILMN_1750658, ILMN_1787186, ILMN_1809793, ILMN_1773079, ILMN_1653028, ILMN_1660390	271	98	8858	3.66888	0.318376	0.119935	1.10536
UP_SEQ_FEATURE	domain:IGFBP N-terminal	5	1.4245	0.00206838	ILMN_1728445, ILMN_1746085, ILMN_1787186, ILMN_1809793, ILMN_1660390	348	19	11703	8.84982	0.92295	0.207868	3.30449
INTERPRO	IPR000867:Insulin-like growth factor-binding protein, IGFBP	5	1.4245	0.00218175	ILMN_1728445, ILMN_1746085, ILMN_1787186, ILMN_1809793, ILMN_1660390	326	19	10799	8.71731	0.769554	0.189154	3.22273
SMART	SM00121:IB	5	1.4245	0.00225517	ILMN_1728445, ILMN_1746085, ILMN_1787186, ILMN_1809793, ILMN_1660390	188	19	6140	8.59462	0.262723	0.141352	2.61216
GOTERM_MF_FAT	GO:0005520~insulin-like growth factor binding	5	1.4245	0.00554295	ILMN_1728445, ILMN_1746085, ILMN_1787186, ILMN_1809793, ILMN_1660390	271	24	8858	6.80966	0.936515	0.29151	7.68398
INTERPRO	IPR017891:Insulin-like growth factor binding protein, N-terminal	3	0.854701	0.0488372	ILMN_1728445, ILMN_1746085, ILMN_1787186	326	12	10799	8.28144	1	0.861826	52.8087
SP_PIR_KEYWORDS	Growth factor binding	3	0.854701	0.0630078	ILMN_1728445, ILMN_1746085, ILMN_1660390	348	14	11710	7.21059	1	0.574263	60.0767
GOTERM_BP_FAT	GO:0001558~regulation of cell growth	10	2.849	0.0842294	ILMN_1728445, ILMN_1740938, ILMN_1746085, ILMN_1752965, ILMN_1787186, ILMN_1761540, ILMN_1809793, ILMN_1660390, ILMN_1669273, ILMN_1672596	299	166	9333	1.88036	1	0.808178	78.1288
GOTERM_BP_FAT	GO:0040008~regulation of growth	13	3.7037	0.181019	ILMN_1728445, ILMN_1790136, ILMN_1660232, ILMN_1761540, ILMN_1796925, ILMN_1672596, ILMN_1669273, ILMN_1740938, ILMN_1746085, ILMN_1752965, ILMN_1787186, ILMN_1809793, ILMN_1660390	299	279	9333	1.45442	1	0.907165	96.8244
