# Supplementary material for: Integrative Analysis Reveals Relationships of Genetic and Epigenetic Alterations in Osteosarcoma
Source: PLoS One. 2012 Nov 7;7(11):e48262. doi: 10.1371/journal.pone.0048262 (PMC3492335; doi:10.1371/journal.pone.0048262)
Supplement: Table S9 — Top 10 clusters from enrichment analysis of 159 genes with gain and over-expression in DAVID. (XLSX) [file pone.0048262.s017.xlsx]

## Sheet: Table S9
Table S9. Top 10 clusters from enrichment analysis of 159 genes with gain and over-expression in DAVID (Kresse et al)
Annotation Cluster 1	Enrichment Score: 5.12141713515317
Category	Term	Count	%	PValue	Genes	List Total	Pop Hits	Pop Total	Fold Enrichment	Bonferroni	Benjamini	FDR
GOTERM_BP_FAT	GO:0001501~skeletal system development	22	13.8365	3.81114e-10	ILMN_1753923, ILMN_1739582, ILMN_1701603, ILMN_1740900, ILMN_1718898, ILMN_1702125, ILMN_1716708, ILMN_1753613, ILMN_1765574, ILMN_1769191, ILMN_1794492, ILMN_1759598, ILMN_1798496, ILMN_1674908, ILMN_1781374, ILMN_1801205, ILMN_1716651, ILMN_1719975, ILMN_1677018, ILMN_1676663, ILMN_1741566, ILMN_1810274	134	281	9333	5.45297	5.54521e-07	5.54521e-07	6.30902e-07
GOTERM_BP_FAT	GO:0048568~embryonic organ development	16	10.0629	1.35084e-09	ILMN_1753923, ILMN_1803686, ILMN_1718898, ILMN_1702125, ILMN_1676984, ILMN_1753613, ILMN_1765574, ILMN_1769191, ILMN_1759598, ILMN_1798496, ILMN_1674908, ILMN_1719975, ILMN_1677018, ILMN_1741566, ILMN_1810274, ILMN_1683960	134	142	9333	7.8478	1.96548e-06	9.82738e-07	2.23621e-06
GOTERM_BP_FAT	GO:0048706~embryonic skeletal system development	12	7.54717	2.93122e-09	ILMN_1769191, ILMN_1794492, ILMN_1739582, ILMN_1798496, ILMN_1674908, ILMN_1718898, ILMN_1702125, ILMN_1716708, ILMN_1753613, ILMN_1677018, ILMN_1765574, ILMN_1810274	134	69	9333	12.1129	4.26492e-06	1.42164e-06	4.85239e-06
UP_SEQ_FEATURE	short sequence motif:Antp-type hexapeptide	8	5.03145	9.85059e-09	ILMN_1794492, ILMN_1798496, ILMN_1674908, ILMN_1702125, ILMN_1719975, ILMN_1753613, ILMN_1677018, ILMN_1810274	158	22	11703	26.9344	6.37331e-06	6.37331e-06	1.46987e-05
INTERPRO	IPR001827:Homeobox protein, antennapedia type, conserved site	8	5.03145	1.39378e-08	ILMN_1794492, ILMN_1798496, ILMN_1674908, ILMN_1702125, ILMN_1719975, ILMN_1753613, ILMN_1677018, ILMN_1810274	146	23	10799	25.7272	4.98971e-06	4.98971e-06	1.91264e-05
SP_PIR_KEYWORDS	DNA binding	19	11.9497	4.06325e-08	ILMN_1769517, ILMN_1739582, ILMN_1718898, ILMN_1812968, ILMN_1732071, ILMN_1672128, ILMN_1702125, ILMN_1716708, ILMN_1753613, ILMN_1765574, ILMN_1794492, ILMN_1798496, ILMN_1674908, ILMN_1796179, ILMN_1719975, ILMN_1677018, ILMN_1815745, ILMN_1810274, ILMN_1698167	158	282	11710	4.99349	1.14583e-05	1.14583e-05	5.37847e-05
GOTERM_BP_FAT	GO:0048562~embryonic organ morphogenesis	13	8.1761	5.05854e-08	ILMN_1753923, ILMN_1718898, ILMN_1702125, ILMN_1753613, ILMN_1765574, ILMN_1769191, ILMN_1759598, ILMN_1798496, ILMN_1674908, ILMN_1719975, ILMN_1677018, ILMN_1741566, ILMN_1810274	134	111	9333	8.15712	7.3599e-05	1.84003e-05	8.37397e-05
GOTERM_BP_FAT	GO:0048598~embryonic morphogenesis	18	11.3208	1.12067e-07	ILMN_1753923, ILMN_1739582, ILMN_1740900, ILMN_1718898, ILMN_1662166, ILMN_1664577, ILMN_1702125, ILMN_1753613, ILMN_1773567, ILMN_1765574, ILMN_1769191, ILMN_1759598, ILMN_1798496, ILMN_1674908, ILMN_1719975, ILMN_1677018, ILMN_1741566, ILMN_1810274	134	255	9333	4.91642	0.000163044	3.2611e-05	0.000185517
INTERPRO	IPR012287:Homeodomain-related	14	8.80503	4.10493e-07	ILMN_1739582, ILMN_1718898, ILMN_1702125, ILMN_1716708, ILMN_1753613, ILMN_1652907, ILMN_1794492, ILMN_1759598, ILMN_1798496, ILMN_1674908, ILMN_1719975, ILMN_1677018, ILMN_1810274, ILMN_1698167	146	169	10799	6.12734	0.000146946	7.34755e-05	0.000563307
GOTERM_BP_FAT	GO:0048704~embryonic skeletal system morphogenesis	9	5.66038	6.11662e-07	ILMN_1769191, ILMN_1798496, ILMN_1674908, ILMN_1718898, ILMN_1702125, ILMN_1753613, ILMN_1677018, ILMN_1765574, ILMN_1810274	134	52	9333	12.0547	0.000889573	0.000148317	0.00101255
SMART	SM00389:HOX	13	8.1761	6.41724e-07	ILMN_1739582, ILMN_1718898, ILMN_1702125, ILMN_1716708, ILMN_1753613, ILMN_1794492, ILMN_1759598, ILMN_1798496, ILMN_1674908, ILMN_1719975, ILMN_1677018, ILMN_1810274, ILMN_1698167	82	154	6140	6.32087	5.06949e-05	5.06949e-05	0.000680524
GOTERM_BP_FAT	GO:0009952~anterior/posterior pattern formation	12	7.54717	1.00765e-06	ILMN_1794492, ILMN_1769517, ILMN_1739582, ILMN_1798496, ILMN_1674908, ILMN_1718898, ILMN_1702125, ILMN_1719975, ILMN_1716708, ILMN_1753613, ILMN_1677018, ILMN_1810274	134	120	9333	6.96493	0.00146506	0.000209426	0.00166807
INTERPRO	IPR001356:Homeobox	13	8.1761	1.0182e-06	ILMN_1739582, ILMN_1718898, ILMN_1702125, ILMN_1716708, ILMN_1753613, ILMN_1794492, ILMN_1759598, ILMN_1798496, ILMN_1674908, ILMN_1719975, ILMN_1677018, ILMN_1810274, ILMN_1698167	146	154	10799	6.24386	0.000364448	0.000121498	0.00139724
INTERPRO	IPR017970:Homeobox, conserved site	13	8.1761	1.09107e-06	ILMN_1739582, ILMN_1718898, ILMN_1702125, ILMN_1716708, ILMN_1753613, ILMN_1794492, ILMN_1759598, ILMN_1798496, ILMN_1674908, ILMN_1719975, ILMN_1677018, ILMN_1810274, ILMN_1698167	146	155	10799	6.20358	0.000390525	9.76456e-05	0.00149723
SP_PIR_KEYWORDS	Homeobox	13	8.1761	1.35216e-06	ILMN_1739582, ILMN_1718898, ILMN_1702125, ILMN_1716708, ILMN_1753613, ILMN_1794492, ILMN_1759598, ILMN_1798496, ILMN_1674908, ILMN_1719975, ILMN_1677018, ILMN_1810274, ILMN_1698167	158	158	11710	6.09798	0.000381237	0.000190637	0.00178982
GOTERM_BP_FAT	GO:0048705~skeletal system morphogenesis	11	6.91824	1.4345e-06	ILMN_1769191, ILMN_1753923, ILMN_1798496, ILMN_1674908, ILMN_1718898, ILMN_1702125, ILMN_1716651, ILMN_1753613, ILMN_1677018, ILMN_1765574, ILMN_1810274	134	100	9333	7.66142	0.00208502	0.000260866	0.00237466
UP_SEQ_FEATURE	DNA-binding region:Homeobox	12	7.54717	2.54716e-06	ILMN_1794492, ILMN_1739582, ILMN_1798496, ILMN_1759598, ILMN_1674908, ILMN_1718898, ILMN_1702125, ILMN_1719975, ILMN_1716708, ILMN_1753613, ILMN_1677018, ILMN_1810274	158	139	11703	6.3945	0.00164666	0.000823668	0.00380071
GOTERM_BP_FAT	GO:0003002~regionalization	13	8.1761	3.53817e-06	ILMN_1769517, ILMN_1740900, ILMN_1739582, ILMN_1718898, ILMN_1702125, ILMN_1716708, ILMN_1753613, ILMN_1794492, ILMN_1798496, ILMN_1674908, ILMN_1719975, ILMN_1677018, ILMN_1810274	134	164	9333	5.52098	0.00513482	0.000571842	0.00585698
GOTERM_BP_FAT	GO:0043009~chordate embryonic development	16	10.0629	7.34143e-06	ILMN_1803686, ILMN_1769517, ILMN_1739582, ILMN_1740900, ILMN_1718898, ILMN_1662166, ILMN_1702125, ILMN_1716708, ILMN_1753613, ILMN_1765574, ILMN_1769191, ILMN_1794492, ILMN_1798496, ILMN_1674908, ILMN_1677018, ILMN_1810274	134	273	9333	4.08201	0.010625	0.00106761	0.0121524
GOTERM_BP_FAT	GO:0009792~embryonic development ending in birth or egg hatching	16	10.0629	8.37767e-06	ILMN_1803686, ILMN_1769517, ILMN_1739582, ILMN_1740900, ILMN_1718898, ILMN_1662166, ILMN_1702125, ILMN_1716708, ILMN_1753613, ILMN_1765574, ILMN_1769191, ILMN_1794492, ILMN_1798496, ILMN_1674908, ILMN_1677018, ILMN_1810274	134	276	9333	4.03764	0.0121156	0.00110753	0.0138676
INTERPRO	IPR017995:Homeobox protein, antennapedia type	5	3.14465	9.56484e-06	ILMN_1674908, ILMN_1702125, ILMN_1719975, ILMN_1753613, ILMN_1677018	146	11	10799	33.6208	0.00341837	0.000684611	0.0131248
GOTERM_BP_FAT	GO:0007389~pattern specification process	14	8.80503	1.23579e-05	ILMN_1769517, ILMN_1740900, ILMN_1739582, ILMN_1718898, ILMN_1702125, ILMN_1716708, ILMN_1753613, ILMN_1794492, ILMN_1798496, ILMN_1674908, ILMN_1719975, ILMN_1677018, ILMN_1741566, ILMN_1810274	134	217	9333	4.4935	0.0178202	0.00149728	0.0204555
PIR_SUPERFAMILY	PIRSF002612:homeotic protein Hox A5/D4	5	3.14465	1.24888e-05	ILMN_1798496, ILMN_1674908, ILMN_1719975, ILMN_1753613, ILMN_1677018	88	10	5375	30.5398	0.00116079	0.00116079	0.0136713
GOTERM_MF_FAT	GO:0003700~transcription factor activity	25	15.7233	9.78165e-05	ILMN_1753923, ILMN_1739582, ILMN_1812968, ILMN_1702125, ILMN_1672128, ILMN_1676984, ILMN_1753613, ILMN_1794492, ILMN_1759598, ILMN_1719975, ILMN_1716651, ILMN_1677018, ILMN_1683960, ILMN_1718898, ILMN_1652143, ILMN_1716708, ILMN_1663035, ILMN_1765574, ILMN_1798496, ILMN_1674908, ILMN_1683891, ILMN_1789841, ILMN_1815745, ILMN_1810274, ILMN_1698167	128	733	8858	2.36027	0.0271134	0.0271134	0.12933
SP_PIR_KEYWORDS	dna-binding	34	21.3836	0.000109195	ILMN_1753923, ILMN_1739582, ILMN_1812968, ILMN_1702125, ILMN_1672128, ILMN_1676984, ILMN_1753613, ILMN_1653466, ILMN_1757406, ILMN_1794492, ILMN_1759598, ILMN_1796179, ILMN_1719975, ILMN_1716651, ILMN_1768973, ILMN_1677018, ILMN_1683960, ILMN_1769517, ILMN_1718898, ILMN_1652143, ILMN_1732071, ILMN_1663035, ILMN_1716708, ILMN_1652907, ILMN_1765574, ILMN_1674908, ILMN_1798496, ILMN_1683891, ILMN_17…	158	1256	11710	2.00627	0.0303254	0.0102124	0.144444
GOTERM_MF_FAT	GO:0043565~sequence-specific DNA binding	18	11.3208	0.000274255	ILMN_1753923, ILMN_1739582, ILMN_1718898, ILMN_1672128, ILMN_1702125, ILMN_1676984, ILMN_1716708, ILMN_1663035, ILMN_1753613, ILMN_1794492, ILMN_1759598, ILMN_1798496, ILMN_1674908, ILMN_1719975, ILMN_1677018, ILMN_1810274, ILMN_1683960, ILMN_1698167	128	458	8858	2.71977	0.0741807	0.037805	0.362221
GOTERM_BP_FAT	GO:0006355~regulation of transcription, DNA-dependent	32	20.1258	0.000723759	ILMN_1753923, ILMN_1739582, ILMN_1812968, ILMN_1672128, ILMN_1702125, ILMN_1676984, ILMN_1753613, ILMN_1653466, ILMN_1794492, ILMN_1759598, ILMN_1719975, ILMN_1716651, ILMN_1677018, ILMN_1741566, ILMN_1683960, ILMN_1769517, ILMN_1740900, ILMN_1718898, ILMN_1652143, ILMN_1663035, ILMN_1716708, ILMN_1652907, ILMN_1765574, ILMN_1674908, ILMN_1798496, ILMN_1673518, ILMN_1683891, ILMN_1810838, ILMN_16…	134	1212	9333	1.83892	0.651268	0.0724852	1.1914
SP_PIR_KEYWORDS	transcription regulation	33	20.7547	0.000763037	ILMN_1753923, ILMN_1739582, ILMN_1695719, ILMN_1812968, ILMN_1672128, ILMN_1702125, ILMN_1676984, ILMN_1753613, ILMN_1653466, ILMN_1794492, ILMN_1700031, ILMN_1719975, ILMN_1716651, ILMN_1677018, ILMN_1683960, ILMN_1718898, ILMN_1652143, ILMN_1663035, ILMN_1716708, ILMN_1790136, ILMN_1652907, ILMN_1765574, ILMN_1674908, ILMN_1697448, ILMN_1798496, ILMN_1673518, ILMN_1683891, ILMN_1789841, ILMN_16…	158	1338	11710	1.82792	0.193667	0.0421381	1.00532
GOTERM_MF_FAT	GO:0030528~transcription regulator activity	30	18.8679	0.00105832	ILMN_1753923, ILMN_1739582, ILMN_1812968, ILMN_1702125, ILMN_1672128, ILMN_1676984, ILMN_1815292, ILMN_1753613, ILMN_1653466, ILMN_1794492, ILMN_1759598, ILMN_1700031, ILMN_1719975, ILMN_1716651, ILMN_1677018, ILMN_1683960, ILMN_1718898, ILMN_1652143, ILMN_1663035, ILMN_1716708, ILMN_1765574, ILMN_1674908, ILMN_1798496, ILMN_1673518, ILMN_1683891, ILMN_1665526, ILMN_1789841, ILMN_1815745, ILMN_18…	128	1126	8858	1.84378	0.257362	0.0944223	1.3911
GOTERM_BP_FAT	GO:0051252~regulation of RNA metabolic process	32	20.1258	0.00106275	ILMN_1753923, ILMN_1739582, ILMN_1812968, ILMN_1672128, ILMN_1702125, ILMN_1676984, ILMN_1753613, ILMN_1653466, ILMN_1794492, ILMN_1759598, ILMN_1719975, ILMN_1716651, ILMN_1677018, ILMN_1741566, ILMN_1683960, ILMN_1769517, ILMN_1740900, ILMN_1718898, ILMN_1652143, ILMN_1663035, ILMN_1716708, ILMN_1652907, ILMN_1765574, ILMN_1674908, ILMN_1798496, ILMN_1673518, ILMN_1683891, ILMN_1810838, ILMN_16…	134	1240	9333	1.7974	0.787142	0.0921677	1.74483
SP_PIR_KEYWORDS	Transcription	33	20.7547	0.00107059	ILMN_1753923, ILMN_1739582, ILMN_1695719, ILMN_1812968, ILMN_1672128, ILMN_1702125, ILMN_1676984, ILMN_1753613, ILMN_1653466, ILMN_1794492, ILMN_1700031, ILMN_1719975, ILMN_1716651, ILMN_1677018, ILMN_1683960, ILMN_1718898, ILMN_1652143, ILMN_1663035, ILMN_1716708, ILMN_1790136, ILMN_1652907, ILMN_1765574, ILMN_1674908, ILMN_1697448, ILMN_1798496, ILMN_1673518, ILMN_1683891, ILMN_1789841, ILMN_16…	158	1365	11710	1.79177	0.260713	0.0422349	1.40788
GOTERM_BP_FAT	GO:0045449~regulation of transcription	40	25.1572	0.0022793	ILMN_1753923, ILMN_1695719, ILMN_1739582, ILMN_1812968, ILMN_1672128, ILMN_1702125, ILMN_1676984, ILMN_1753613, ILMN_1653466, ILMN_1794492, ILMN_1809933, ILMN_1759598, ILMN_1716651, ILMN_1719975, ILMN_1692092, ILMN_1677018, ILMN_1741566, ILMN_1683960, ILMN_1769517, ILMN_1740900, ILMN_1718898, ILMN_1652143, ILMN_1663035, ILMN_1716708, ILMN_1790136, ILMN_1652907, ILMN_1765574, ILMN_1674908, ILMN_17…	134	1765	9333	1.57845	0.963853	0.168441	3.70703
PIR_SUPERFAMILY	PIRSF500608:homeotic protein Hox A5	3	1.88679	0.00250925	ILMN_1798496, ILMN_1674908, ILMN_1753613	88	5	5375	36.6477	0.208364	0.0749288	2.71297
GOTERM_MF_FAT	GO:0003677~DNA binding	36	22.6415	0.00368331	ILMN_1753923, ILMN_1739582, ILMN_1812968, ILMN_1702125, ILMN_1672128, ILMN_1676984, ILMN_1815292, ILMN_1753613, ILMN_1653466, ILMN_1757406, ILMN_1794492, ILMN_1759598, ILMN_1796179, ILMN_1719975, ILMN_1716651, ILMN_1768973, ILMN_1677018, ILMN_1683960, ILMN_1769517, ILMN_1718898, ILMN_1732071, ILMN_1652143, ILMN_1663035, ILMN_1716708, ILMN_1652907, ILMN_1765574, ILMN_1796245, ILMN_1674908, ILMN_17…	128	1568	8858	1.58885	0.645455	0.187292	4.76463
SP_PIR_KEYWORDS	developmental protein	17	10.6918	0.00438044	ILMN_1739582, ILMN_1740900, ILMN_1718898, ILMN_1702125, ILMN_1716708, ILMN_1753613, ILMN_1653466, ILMN_1667561, ILMN_1794492, ILMN_1796245, ILMN_1759598, ILMN_1798496, ILMN_1674908, ILMN_1719975, ILMN_1677018, ILMN_1741566, ILMN_1810274	158	574	11710	2.19501	0.710036	0.14337	5.64545
GOTERM_BP_FAT	GO:0006350~transcription	32	20.1258	0.0064836	ILMN_1753923, ILMN_1739582, ILMN_1695719, ILMN_1812968, ILMN_1702125, ILMN_1672128, ILMN_1676984, ILMN_1753613, ILMN_1653466, ILMN_1794492, ILMN_1719975, ILMN_1716651, ILMN_1677018, ILMN_1683960, ILMN_1718898, ILMN_1652143, ILMN_1663035, ILMN_1716708, ILMN_1790136, ILMN_1652907, ILMN_1765574, ILMN_1674908, ILMN_1697448, ILMN_1798496, ILMN_1673518, ILMN_1683891, ILMN_1789841, ILMN_1665526, ILMN_18…	134	1392	9333	1.60113	0.999922	0.34962	10.2085
SP_PIR_KEYWORDS	nucleus	51	32.0755	0.0202094	ILMN_1753923, ILMN_1695719, ILMN_1672128, ILMN_1757406, ILMN_1794492, ILMN_1809933, ILMN_1796179, ILMN_1809931, ILMN_1677018, ILMN_1683960, ILMN_1769517, ILMN_1732071, ILMN_1738150, ILMN_1811315, ILMN_1663035, ILMN_1652907, ILMN_1663401, ILMN_1674908, ILMN_1810838, ILMN_1789841, ILMN_1815745, ILMN_1810274, ILMN_1698167, ILMN_1739582, ILMN_1812968, ILMN_1702125, ILMN_1676984, ILMN_1750658, ILMN_16…	158	2857	11710	1.323	0.996841	0.357815	23.681
Annotation Cluster 2	Enrichment Score: 2.464192073637459
Category	Term	Count	%	PValue	Genes	List Total	Pop Hits	Pop Total	Fold Enrichment	Bonferroni	Benjamini	FDR
INTERPRO	IPR006711:Hox9 activation region	3	1.88679	0.00105549	ILMN_1739582, ILMN_1718898, ILMN_1716708	146	4	10799	55.4743	0.314815	0.0610669	1.43874
INTERPRO	IPR017112:Homeobox, Hox9	3	1.88679	0.00105549	ILMN_1739582, ILMN_1718898, ILMN_1716708	146	4	10799	55.4743	0.314815	0.0610669	1.43874
PIR_SUPERFAMILY	PIRSF037109:Homeobox_Hox9	3	1.88679	0.00152156	ILMN_1739582, ILMN_1718898, ILMN_1716708	88	4	5375	45.8097	0.132043	0.0683578	1.65318
PIR_SUPERFAMILY	PIRSF037109:homeobox protein, Hox9 type	3	1.88679	0.00152156	ILMN_1739582, ILMN_1718898, ILMN_1716708	88	4	5375	45.8097	0.132043	0.0683578	1.65318
GOTERM_MF_FAT	GO:0016563~transcription activator activity	8	5.03145	0.185161	ILMN_1739582, ILMN_1718898, ILMN_1652143, ILMN_1672128, ILMN_1716651, ILMN_1716708, ILMN_1765574, ILMN_1683960	128	325	8858	1.70346	1	0.988039	93.3394
Annotation Cluster 3	Enrichment Score: 2.4256717647594117
Category	Term	Count	%	PValue	Genes	List Total	Pop Hits	Pop Total	Fold Enrichment	Bonferroni	Benjamini	FDR
INTERPRO	IPR002259:Delayed-early response protein/equilibrative nucleoside transporter	3	1.88679	0.00105549	ILMN_1801377, ILMN_1723971, ILMN_1730809	146	4	10799	55.4743	0.314815	0.0610669	1.43874
GOTERM_MF_FAT	GO:0005337~nucleoside transmembrane transporter activity	3	1.88679	0.00408589	ILMN_1801377, ILMN_1723971, ILMN_1730809	128	7	8858	29.6585	0.683518	0.174485	5.27248
GOTERM_MF_FAT	GO:0015932~nucleobase, nucleoside, nucleotide and nucleic acid transmembrane transporter activity	3	1.88679	0.012253	ILMN_1801377, ILMN_1723971, ILMN_1730809	128	12	8858	17.3008	0.968707	0.390373	15.0497
Annotation Cluster 4	Enrichment Score: 1.68640307662938
Category	Term	Count	%	PValue	Genes	List Total	Pop Hits	Pop Total	Fold Enrichment	Bonferroni	Benjamini	FDR
GOTERM_BP_FAT	GO:0045669~positive regulation of osteoblast differentiation	5	3.14465	0.000395245	ILMN_1769191, ILMN_1740900, ILMN_1759598, ILMN_1716651, ILMN_1741566	134	25	9333	13.9299	0.437405	0.0432812	0.652286
GOTERM_BP_FAT	GO:0051216~cartilage development	6	3.77358	0.00211989	ILMN_1769191, ILMN_1740900, ILMN_1719975, ILMN_1716651, ILMN_1753613, ILMN_1741566	134	64	9333	6.52962	0.954394	0.16609	3.45202
GOTERM_BP_FAT	GO:0045667~regulation of osteoblast differentiation	5	3.14465	0.00242111	ILMN_1769191, ILMN_1740900, ILMN_1759598, ILMN_1716651, ILMN_1741566	134	40	9333	8.70616	0.970607	0.16942	3.93336
GOTERM_BP_FAT	GO:0001503~ossification	6	3.77358	0.0169287	ILMN_1769191, ILMN_1740900, ILMN_1781374, ILMN_1801205, ILMN_1716651, ILMN_1741566	134	105	9333	3.97996	1	0.615368	24.6209
GOTERM_BP_FAT	GO:0030278~regulation of ossification	5	3.14465	0.0175199	ILMN_1769191, ILMN_1740900, ILMN_1759598, ILMN_1716651, ILMN_1741566	134	70	9333	4.97495	1	0.614224	25.3678
GOTERM_BP_FAT	GO:0060348~bone development	6	3.77358	0.0225074	ILMN_1769191, ILMN_1740900, ILMN_1781374, ILMN_1801205, ILMN_1716651, ILMN_1741566	134	113	9333	3.69819	1	0.633482	31.3979
GOTERM_BP_FAT	GO:0045778~positive regulation of ossification	3	1.88679	0.0419518	ILMN_1740900, ILMN_1716651, ILMN_1741566	134	23	9333	9.08469	1	0.757611	50.8092
GOTERM_BP_FAT	GO:0045597~positive regulation of cell differentiation	7	4.40252	0.0725685	ILMN_1769191, ILMN_1803686, ILMN_1740900, ILMN_1759598, ILMN_1695311, ILMN_1716651, ILMN_1741566	134	205	9333	2.37827	1	0.819626	71.2671
GOTERM_BP_FAT	GO:0001649~osteoblast differentiation	3	1.88679	0.101692	ILMN_1740900, ILMN_1801205, ILMN_1716651	134	38	9333	5.49863	1	0.86126	83.0567
GOTERM_BP_FAT	GO:0051094~positive regulation of developmental process	7	4.40252	0.137133	ILMN_1769191, ILMN_1803686, ILMN_1740900, ILMN_1759598, ILMN_1695311, ILMN_1716651, ILMN_1741566	134	245	9333	1.98998	1	0.888066	91.2983
GOTERM_BP_FAT	GO:0007423~sensory organ development	4	2.51572	0.48974	ILMN_1753923, ILMN_1740900, ILMN_1759598, ILMN_1741566	134	184	9333	1.51411	1	0.992515	99.9985
Annotation Cluster 5	Enrichment Score: 1.2810855452369425
Category	Term	Count	%	PValue	Genes	List Total	Pop Hits	Pop Total	Fold Enrichment	Bonferroni	Benjamini	FDR
GOTERM_BP_FAT	GO:0060429~epithelium development	10	6.28931	0.00097742	ILMN_1740900, ILMN_1697448, ILMN_1759598, ILMN_1674908, ILMN_1662166, ILMN_1753613, ILMN_1741566, ILMN_1773567, ILMN_1765574, ILMN_1810274	134	178	9333	3.91288	0.758972	0.0904962	1.60579
GOTERM_BP_FAT	GO:0002009~morphogenesis of an epithelium	6	3.77358	0.00528964	ILMN_1740900, ILMN_1662166, ILMN_1753613, ILMN_1773567, ILMN_1765574, ILMN_1810274	134	79	9333	5.28982	0.999555	0.307515	8.4054
GOTERM_BP_FAT	GO:0060562~epithelial tube morphogenesis	5	3.14465	0.00766912	ILMN_1740900, ILMN_1662166, ILMN_1753613, ILMN_1773567, ILMN_1765574	134	55	9333	6.33175	0.999986	0.372952	11.9658
GOTERM_BP_FAT	GO:0048729~tissue morphogenesis	7	4.40252	0.0195925	ILMN_1740900, ILMN_1662166, ILMN_1753613, ILMN_1741566, ILMN_1773567, ILMN_1765574, ILMN_1810274	134	149	9333	3.27211	1	0.604937	27.9317
GOTERM_BP_FAT	GO:0035239~tube morphogenesis	6	3.77358	0.0202927	ILMN_1740900, ILMN_1662166, ILMN_1753613, ILMN_1741566, ILMN_1773567, ILMN_1765574	134	110	9333	3.79905	1	0.606303	28.779
GOTERM_BP_FAT	GO:0042476~odontogenesis	4	2.51572	0.0244995	ILMN_1740900, ILMN_1781374, ILMN_1741566, ILMN_1773567	134	44	9333	6.33175	1	0.633047	33.6761
GOTERM_BP_FAT	GO:0060485~mesenchyme development	4	2.51572	0.0290903	ILMN_1753613, ILMN_1741566, ILMN_1773567, ILMN_1684306	134	47	9333	5.9276	1	0.677088	38.6582
GOTERM_BP_FAT	GO:0048732~gland development	6	3.77358	0.0291624	ILMN_1739582, ILMN_1740900, ILMN_1716708, ILMN_1753613, ILMN_1741566, ILMN_1773567	134	121	9333	3.45368	1	0.668511	38.7335
GOTERM_BP_FAT	GO:0035295~tube development	7	4.40252	0.050819	ILMN_1803686, ILMN_1740900, ILMN_1662166, ILMN_1753613, ILMN_1741566, ILMN_1773567, ILMN_1765574	134	187	9333	2.60719	1	0.77417	57.8271
GOTERM_BP_FAT	GO:0048754~branching morphogenesis of a tube	4	2.51572	0.0582721	ILMN_1740900, ILMN_1753613, ILMN_1741566, ILMN_1773567	134	62	9333	4.4935	1	0.78402	62.9867
GOTERM_BP_FAT	GO:0042475~odontogenesis of dentine-containing tooth	3	1.88679	0.0716674	ILMN_1740900, ILMN_1741566, ILMN_1773567	134	31	9333	6.74025	1	0.820483	70.8015
GOTERM_BP_FAT	GO:0001763~morphogenesis of a branching structure	4	2.51572	0.0778218	ILMN_1740900, ILMN_1753613, ILMN_1741566, ILMN_1773567	134	70	9333	3.97996	1	0.814368	73.8459
GOTERM_BP_FAT	GO:0030324~lung development	4	2.51572	0.12092	ILMN_1803686, ILMN_1740900, ILMN_1753613, ILMN_1773567	134	85	9333	3.27761	1	0.884143	88.1577
GOTERM_BP_FAT	GO:0016331~morphogenesis of embryonic epithelium	3	1.88679	0.12488	ILMN_1662166, ILMN_1773567, ILMN_1765574	134	43	9333	4.85925	1	0.884275	89.0105
GOTERM_BP_FAT	GO:0030323~respiratory tube development	4	2.51572	0.130417	ILMN_1803686, ILMN_1740900, ILMN_1753613, ILMN_1773567	134	88	9333	3.16588	1	0.885022	90.1065
GOTERM_BP_FAT	GO:0060541~respiratory system development	4	2.51572	0.140168	ILMN_1803686, ILMN_1740900, ILMN_1753613, ILMN_1773567	134	91	9333	3.06151	1	0.886456	91.7913
GOTERM_BP_FAT	GO:0021915~neural tube development	3	1.88679	0.179443	ILMN_1740900, ILMN_1662166, ILMN_1765574	134	54	9333	3.8694	1	0.921647	96.2143
GOTERM_BP_FAT	GO:0001822~kidney development	3	1.88679	0.342321	ILMN_1740900, ILMN_1741566, ILMN_1773567	134	85	9333	2.45821	1	0.97839	99.9029
GOTERM_BP_FAT	GO:0001655~urogenital system development	3	1.88679	0.403663	ILMN_1740900, ILMN_1741566, ILMN_1773567	134	97	9333	2.1541	1	0.984681	99.9808
GOTERM_BP_FAT	GO:0040007~growth	3	1.88679	0.645084	ILMN_1740900, ILMN_1753613, ILMN_1741566	134	153	9333	1.36567	1	0.998449	100
Annotation Cluster 6	Enrichment Score: 1.1974561449146681
Category	Term	Count	%	PValue	Genes	List Total	Pop Hits	Pop Total	Fold Enrichment	Bonferroni	Benjamini	FDR
GOTERM_BP_FAT	GO:0031667~response to nutrient levels	9	5.66038	0.00361602	ILMN_1701603, ILMN_1740900, ILMN_1796417, ILMN_1676984, ILMN_1756992, ILMN_1663035, ILMN_1760779, ILMN_1676663, ILMN_1741566	134	176	9333	3.56161	0.994861	0.231675	5.82059
GOTERM_BP_FAT	GO:0009991~response to extracellular stimulus	9	5.66038	0.00666819	ILMN_1701603, ILMN_1740900, ILMN_1796417, ILMN_1676984, ILMN_1756992, ILMN_1663035, ILMN_1760779, ILMN_1676663, ILMN_1741566	134	195	9333	3.21458	0.999941	0.345084	10.4843
GOTERM_BP_FAT	GO:0007584~response to nutrient	7	4.40252	0.00914499	ILMN_1701603, ILMN_1740900, ILMN_1676984, ILMN_1756992, ILMN_1760779, ILMN_1676663, ILMN_1741566	134	126	9333	3.8694	0.999998	0.414147	14.1084
GOTERM_BP_FAT	GO:0010033~response to organic substance	16	10.0629	0.0334076	ILMN_1753923, ILMN_1769517, ILMN_1740900, ILMN_1695719, ILMN_1701603, ILMN_1789074, ILMN_1676984, ILMN_1671766, ILMN_1769191, ILMN_1697448, ILMN_1682015, ILMN_1796417, ILMN_1676663, ILMN_1741566, ILMN_1767754, ILMN_1744689	134	628	9333	1.7745	1	0.709445	43.0207
GOTERM_BP_FAT	GO:0043627~response to estrogen stimulus	5	3.14465	0.0480031	ILMN_1740900, ILMN_1697448, ILMN_1682015, ILMN_1676663, ILMN_1741566	134	96	9333	3.62757	1	0.767937	55.7076
GOTERM_BP_FAT	GO:0033273~response to vitamin	4	2.51572	0.0560149	ILMN_1701603, ILMN_1740900, ILMN_1756992, ILMN_1741566	134	61	9333	4.56716	1	0.776365	61.4904
GOTERM_BP_FAT	GO:0009719~response to endogenous stimulus	10	6.28931	0.0764958	ILMN_1769191, ILMN_1769517, ILMN_1701603, ILMN_1740900, ILMN_1697448, ILMN_1682015, ILMN_1796417, ILMN_1676984, ILMN_1676663, ILMN_1741566	134	365	9333	1.9082	1	0.817823	73.2163
GOTERM_BP_FAT	GO:0010941~regulation of cell death	16	10.0629	0.0784263	ILMN_1769517, ILMN_1753923, ILMN_1803686, ILMN_1740900, ILMN_1789074, ILMN_1811315, ILMN_1676984, ILMN_1669273, ILMN_1809933, ILMN_1697448, ILMN_1682015, ILMN_1796417, ILMN_1700031, ILMN_1741566, ILMN_1815745, ILMN_1662358	134	708	9333	1.57399	1	0.80804	74.1283
GOTERM_BP_FAT	GO:0048545~response to steroid hormone stimulus	6	3.77358	0.10464	ILMN_1701603, ILMN_1740900, ILMN_1697448, ILMN_1682015, ILMN_1676663, ILMN_1741566	134	175	9333	2.38797	1	0.859314	83.9542
GOTERM_BP_FAT	GO:0032355~response to estradiol stimulus	3	1.88679	0.169245	ILMN_1740900, ILMN_1697448, ILMN_1741566	134	52	9333	4.01823	1	0.915846	95.3554
GOTERM_BP_FAT	GO:0010942~positive regulation of cell death	9	5.66038	0.171285	ILMN_1769517, ILMN_1753923, ILMN_1740900, ILMN_1697448, ILMN_1682015, ILMN_1676984, ILMN_1741566, ILMN_1815745, ILMN_1662358	134	378	9333	1.65832	1	0.916685	95.5407
GOTERM_BP_FAT	GO:0009725~response to hormone stimulus	8	5.03145	0.193186	ILMN_1769191, ILMN_1769517, ILMN_1701603, ILMN_1740900, ILMN_1697448, ILMN_1682015, ILMN_1676663, ILMN_1741566	134	331	9333	1.68337	1	0.924322	97.1377
GOTERM_BP_FAT	GO:0042493~response to drug	5	3.14465	0.315338	ILMN_1769191, ILMN_1697448, ILMN_1682015, ILMN_1676984, ILMN_1676663	134	199	9333	1.74998	1	0.974642	99.811
GOTERM_BP_FAT	GO:0007167~enzyme linked receptor protein signaling pathway	4	2.51572	0.783411	ILMN_1740900, ILMN_1697448, ILMN_1775903, ILMN_1741566	134	288	9333	0.967351	1	0.999737	100
Annotation Cluster 7	Enrichment Score: 1.1712479750320786
Category	Term	Count	%	PValue	Genes	List Total	Pop Hits	Pop Total	Fold Enrichment	Bonferroni	Benjamini	FDR
GOTERM_BP_FAT	GO:0008652~cellular amino acid biosynthetic process	4	2.51572	0.0177942	ILMN_1796013, ILMN_1796417, ILMN_1811933, ILMN_1804735	134	39	9333	7.14351	1	0.606624	25.7119
SP_PIR_KEYWORDS	amino-acid biosynthesis	3	1.88679	0.0212895	ILMN_1796013, ILMN_1796417, ILMN_1804735	158	17	11710	13.0789	0.997685	0.351739	24.7873
GOTERM_BP_FAT	GO:0009309~amine biosynthetic process	4	2.51572	0.0605718	ILMN_1796013, ILMN_1796417, ILMN_1811933, ILMN_1804735	134	63	9333	4.42217	1	0.785815	64.4549
GOTERM_BP_FAT	GO:0044271~nitrogen compound biosynthetic process	8	5.03145	0.0779405	ILMN_1796013, ILMN_1803686, ILMN_1782057, ILMN_1796417, ILMN_1811933, ILMN_1804735, ILMN_1668012, ILMN_1812445	134	260	9333	2.14305	1	0.810414	73.9016
GOTERM_BP_FAT	GO:0046394~carboxylic acid biosynthetic process	5	3.14465	0.105278	ILMN_1796013, ILMN_1796417, ILMN_1811933, ILMN_1712533, ILMN_1804735	134	126	9333	2.76386	1	0.857738	84.1423
GOTERM_BP_FAT	GO:0016053~organic acid biosynthetic process	5	3.14465	0.105278	ILMN_1796013, ILMN_1796417, ILMN_1811933, ILMN_1712533, ILMN_1804735	134	126	9333	2.76386	1	0.857738	84.1423
GOTERM_MF_FAT	GO:0048037~cofactor binding	5	3.14465	0.319237	ILMN_1796417, ILMN_1664577, ILMN_1811933, ILMN_1672504, ILMN_1804735	128	199	8858	1.73877	1	0.996611	99.3826
Annotation Cluster 8	Enrichment Score: 1.1662782412902584
Category	Term	Count	%	PValue	Genes	List Total	Pop Hits	Pop Total	Fold Enrichment	Bonferroni	Benjamini	FDR
UP_SEQ_FEATURE	domain:Leucine-zipper	6	3.77358	0.00786215	ILMN_1769517, ILMN_1753923, ILMN_1652143, ILMN_1672128, ILMN_1676984, ILMN_1663035	158	92	11703	4.83063	0.993945	0.721052	11.1108
GOTERM_CC_FAT	GO:0005667~transcription factor complex	7	4.40252	0.0319769	ILMN_1769517, ILMN_1739582, ILMN_1652143, ILMN_1672128, ILMN_1716651, ILMN_1689001, ILMN_1683960	119	172	8521	2.91416	0.998982	0.899402	33.7166
GOTERM_BP_FAT	GO:0006357~regulation of transcription from RNA polymerase II promoter	15	9.43396	0.0369025	ILMN_1769517, ILMN_1753923, ILMN_1740900, ILMN_1812968, ILMN_1672128, ILMN_1716708, ILMN_1663035, ILMN_1765574, ILMN_1794492, ILMN_1673518, ILMN_1683891, ILMN_1716651, ILMN_1810838, ILMN_1665526, ILMN_1741566	134	581	9333	1.79817	1	0.736675	46.337
GOTERM_BP_FAT	GO:0045893~positive regulation of transcription, DNA-dependent	11	6.91824	0.050886	ILMN_1769517, ILMN_1753923, ILMN_1740900, ILMN_1652143, ILMN_1672128, ILMN_1716651, ILMN_1663035, ILMN_1716708, ILMN_1741566, ILMN_1815745, ILMN_1683960	134	389	9333	1.96952	1	0.768074	57.8765
GOTERM_BP_FAT	GO:0051254~positive regulation of RNA metabolic process	11	6.91824	0.0538337	ILMN_1769517, ILMN_1753923, ILMN_1740900, ILMN_1652143, ILMN_1672128, ILMN_1716651, ILMN_1663035, ILMN_1716708, ILMN_1741566, ILMN_1815745, ILMN_1683960	134	393	9333	1.94947	1	0.768671	59.9906
GOTERM_BP_FAT	GO:0045941~positive regulation of transcription	12	7.54717	0.0597613	ILMN_1769517, ILMN_1753923, ILMN_1740900, ILMN_1652143, ILMN_1672128, ILMN_1676984, ILMN_1716651, ILMN_1663035, ILMN_1716708, ILMN_1741566, ILMN_1815745, ILMN_1683960	134	455	9333	1.8369	1	0.786869	63.9438
GOTERM_BP_FAT	GO:0010628~positive regulation of gene expression	12	7.54717	0.0726157	ILMN_1769517, ILMN_1753923, ILMN_1740900, ILMN_1652143, ILMN_1672128, ILMN_1676984, ILMN_1716651, ILMN_1663035, ILMN_1716708, ILMN_1741566, ILMN_1815745, ILMN_1683960	134	471	9333	1.7745	1	0.815021	71.2914
GOTERM_BP_FAT	GO:0010557~positive regulation of macromolecule biosynthetic process	13	8.1761	0.0757088	ILMN_1753923, ILMN_1769517, ILMN_1740900, ILMN_1652143, ILMN_1672128, ILMN_1676984, ILMN_1716708, ILMN_1663035, ILMN_1716651, ILMN_1689001, ILMN_1741566, ILMN_1815745, ILMN_1683960	134	531	9333	1.70516	1	0.823705	72.836
GOTERM_BP_FAT	GO:0031328~positive regulation of cellular biosynthetic process	13	8.1761	0.102229	ILMN_1753923, ILMN_1769517, ILMN_1740900, ILMN_1652143, ILMN_1672128, ILMN_1676984, ILMN_1716708, ILMN_1663035, ILMN_1716651, ILMN_1689001, ILMN_1741566, ILMN_1815745, ILMN_1683960	134	560	9333	1.61686	1	0.859331	83.2237
GOTERM_BP_FAT	GO:0045935~positive regulation of nucleobase, nucleoside, nucleotide and nucleic acid metabolic process	12	7.54717	0.108737	ILMN_1769517, ILMN_1753923, ILMN_1740900, ILMN_1652143, ILMN_1672128, ILMN_1676984, ILMN_1716651, ILMN_1663035, ILMN_1716708, ILMN_1741566, ILMN_1815745, ILMN_1683960	134	508	9333	1.64526	1	0.863846	85.1272
GOTERM_BP_FAT	GO:0009891~positive regulation of biosynthetic process	13	8.1761	0.10938	ILMN_1753923, ILMN_1769517, ILMN_1740900, ILMN_1652143, ILMN_1672128, ILMN_1676984, ILMN_1716708, ILMN_1663035, ILMN_1716651, ILMN_1689001, ILMN_1741566, ILMN_1815745, ILMN_1683960	134	567	9333	1.5969	1	0.862326	85.304
GOTERM_BP_FAT	GO:0010604~positive regulation of macromolecule metabolic process	15	9.43396	0.128705	ILMN_1769517, ILMN_1753923, ILMN_1740900, ILMN_1652143, ILMN_1672128, ILMN_1676984, ILMN_1716708, ILMN_1663035, ILMN_1671766, ILMN_1716651, ILMN_1689001, ILMN_1741566, ILMN_1669703, ILMN_1815745, ILMN_1683960	134	705	9333	1.4819	1	0.886839	89.7792
GOTERM_BP_FAT	GO:0051173~positive regulation of nitrogen compound metabolic process	12	7.54717	0.129551	ILMN_1769517, ILMN_1753923, ILMN_1740900, ILMN_1652143, ILMN_1672128, ILMN_1676984, ILMN_1716651, ILMN_1663035, ILMN_1716708, ILMN_1741566, ILMN_1815745, ILMN_1683960	134	526	9333	1.58896	1	0.885902	89.9421
GOTERM_BP_FAT	GO:0008284~positive regulation of cell proliferation	9	5.66038	0.137084	ILMN_1803686, ILMN_1753923, ILMN_1740900, ILMN_1759598, ILMN_1700031, ILMN_1652143, ILMN_1716651, ILMN_1689001, ILMN_1815745	134	357	9333	1.75586	1	0.890472	91.2901
GOTERM_BP_FAT	GO:0045944~positive regulation of transcription from RNA polymerase II promoter	8	5.03145	0.138111	ILMN_1769517, ILMN_1753923, ILMN_1740900, ILMN_1672128, ILMN_1716651, ILMN_1663035, ILMN_1716708, ILMN_1741566	134	301	9333	1.85114	1	0.887455	91.4602
Annotation Cluster 9	Enrichment Score: 1.0949606812183093
Category	Term	Count	%	PValue	Genes	List Total	Pop Hits	Pop Total	Fold Enrichment	Bonferroni	Benjamini	FDR
SP_PIR_KEYWORDS	isopeptide bond	13	8.1761	0.000121063	ILMN_1732071, ILMN_1738150, ILMN_1702125, ILMN_1765574, ILMN_1757406, ILMN_1769191, ILMN_1697448, ILMN_1796179, ILMN_1683891, ILMN_1768973, ILMN_1665526, ILMN_1693421, ILMN_1804735	158	247	11710	3.90073	0.0335656	0.00849914	0.160131
UP_SEQ_FEATURE	cross-link:Glycyl lysine isopeptide (Lys-Gly) (interchain with G-Cter in ubiquitin)	9	5.66038	0.000774287	ILMN_1769191, ILMN_1697448, ILMN_1796179, ILMN_1732071, ILMN_1702125, ILMN_1768973, ILMN_1665526, ILMN_1693421, ILMN_1757406	158	146	11703	4.56594	0.394171	0.153845	1.14916
SP_PIR_KEYWORDS	ubl conjugation	16	10.0629	0.000892728	ILMN_1671054, ILMN_1732071, ILMN_1738150, ILMN_1702125, ILMN_1765574, ILMN_1757406, ILMN_1769191, ILMN_1703403, ILMN_1697448, ILMN_1796179, ILMN_1683891, ILMN_1692092, ILMN_1768973, ILMN_1665526, ILMN_1693421, ILMN_1804735	158	443	11710	2.6768	0.222648	0.0411081	1.17526
GOTERM_BP_FAT	GO:0006323~DNA packaging	5	3.14465	0.0183662	ILMN_1704610, ILMN_1796179, ILMN_1732071, ILMN_1768973, ILMN_1757406	134	71	9333	4.90488	1	0.593041	26.4249
GOTERM_CC_FAT	GO:0000786~nucleosome	4	2.51572	0.0227112	ILMN_1796179, ILMN_1732071, ILMN_1768973, ILMN_1757406	119	44	8521	6.50955	0.992329	0.992329	25.2252
GOTERM_BP_FAT	GO:0006334~nucleosome assembly	4	2.51572	0.0433882	ILMN_1796179, ILMN_1732071, ILMN_1768973, ILMN_1757406	134	55	9333	5.0654	1	0.761701	52.016
GOTERM_BP_FAT	GO:0031497~chromatin assembly	4	2.51572	0.04742	ILMN_1796179, ILMN_1732071, ILMN_1768973, ILMN_1757406	134	57	9333	4.88767	1	0.770676	55.2564
GOTERM_BP_FAT	GO:0065004~protein-DNA complex assembly	4	2.51572	0.0538008	ILMN_1796179, ILMN_1732071, ILMN_1768973, ILMN_1757406	134	60	9333	4.64328	1	0.774647	59.9675
GOTERM_CC_FAT	GO:0032993~protein-DNA complex	4	2.51572	0.0586723	ILMN_1796179, ILMN_1732071, ILMN_1768973, ILMN_1757406	119	64	8521	4.47532	0.999997	0.839778	53.4703
GOTERM_BP_FAT	GO:0034728~nucleosome organization	4	2.51572	0.0629135	ILMN_1796179, ILMN_1732071, ILMN_1768973, ILMN_1757406	134	64	9333	4.35308	1	0.793149	65.8935
INTERPRO	IPR007125:Histone core	3	1.88679	0.0646294	ILMN_1796179, ILMN_1732071, ILMN_1768973	146	31	10799	7.15798	1	0.949705	60.0224
SP_PIR_KEYWORDS	nucleosome core	3	1.88679	0.0681912	ILMN_1796179, ILMN_1732071, ILMN_1768973	158	32	11710	6.94818	1	0.649454	60.7371
KEGG_PATHWAY	hsa05322:Systemic lupus erythematosus	4	2.51572	0.0962686	ILMN_1796179, ILMN_1732071, ILMN_1695311, ILMN_1768973	57	77	3923	3.5753	0.999951	0.75759	67.347
GOTERM_BP_FAT	GO:0006333~chromatin assembly or disassembly	4	2.51572	0.114739	ILMN_1796179, ILMN_1732071, ILMN_1768973, ILMN_1757406	134	83	9333	3.35659	1	0.872789	86.7012
SP_PIR_KEYWORDS	chromosomal protein	4	2.51572	0.138133	ILMN_1796179, ILMN_1732071, ILMN_1768973, ILMN_1757406	158	96	11710	3.08808	1	0.8384	86.0225
SP_PIR_KEYWORDS	methylation	5	3.14465	0.251112	ILMN_1796179, ILMN_1732071, ILMN_1811315, ILMN_1768973, ILMN_1757406	158	190	11710	1.95037	1	0.934004	97.8239
GOTERM_BP_FAT	GO:0006325~chromatin organization	6	3.77358	0.292941	ILMN_1704610, ILMN_1796179, ILMN_1732071, ILMN_1768973, ILMN_1790136, ILMN_1757406	134	253	9333	1.65176	1	0.970607	99.678
GOTERM_BP_FAT	GO:0065003~macromolecular complex assembly	10	6.28931	0.302795	ILMN_1753923, ILMN_1796179, ILMN_1652143, ILMN_1732071, ILMN_1811933, ILMN_1695311, ILMN_1768973, ILMN_1680874, ILMN_1660232, ILMN_1757406	134	510	9333	1.36567	1	0.972523	99.7447
GOTERM_CC_FAT	GO:0000785~chromatin	4	2.51572	0.317861	ILMN_1796179, ILMN_1732071, ILMN_1768973, ILMN_1757406	119	143	8521	2.00294	1	0.985992	99.2095
GOTERM_BP_FAT	GO:0051276~chromosome organization	7	4.40252	0.323044	ILMN_1704610, ILMN_1769517, ILMN_1796179, ILMN_1732071, ILMN_1768973, ILMN_1790136, ILMN_1757406	134	327	9333	1.49096	1	0.974932	99.8433
GOTERM_BP_FAT	GO:0043933~macromolecular complex subunit organization	10	6.28931	0.38591	ILMN_1753923, ILMN_1796179, ILMN_1652143, ILMN_1732071, ILMN_1811933, ILMN_1695311, ILMN_1768973, ILMN_1680874, ILMN_1660232, ILMN_1757406	134	551	9333	1.26405	1	0.98265	99.9688
GOTERM_BP_FAT	GO:0034622~cellular macromolecular complex assembly	5	3.14465	0.406206	ILMN_1796179, ILMN_1732071, ILMN_1768973, ILMN_1680874, ILMN_1757406	134	227	9333	1.53412	1	0.984853	99.9821
GOTERM_BP_FAT	GO:0034621~cellular macromolecular complex subunit organization	5	3.14465	0.510024	ILMN_1796179, ILMN_1732071, ILMN_1768973, ILMN_1680874, ILMN_1757406	134	260	9333	1.33941	1	0.993519	99.9993
GOTERM_CC_FAT	GO:0044427~chromosomal part	5	3.14465	0.520392	ILMN_1796179, ILMN_1732071, ILMN_1738150, ILMN_1768973, ILMN_1757406	119	271	8521	1.32113	1	0.989762	99.9908
GOTERM_CC_FAT	GO:0005694~chromosome	5	3.14465	0.654869	ILMN_1796179, ILMN_1732071, ILMN_1738150, ILMN_1768973, ILMN_1757406	119	321	8521	1.11534	1	0.993341	99.9999
GOTERM_BP_FAT	GO:0006461~protein complex assembly	6	3.77358	0.675783	ILMN_1753923, ILMN_1652143, ILMN_1811933, ILMN_1695311, ILMN_1680874, ILMN_1660232	134	398	9333	1.04999	1	0.998917	100
GOTERM_BP_FAT	GO:0070271~protein complex biogenesis	6	3.77358	0.675783	ILMN_1753923, ILMN_1652143, ILMN_1811933, ILMN_1695311, ILMN_1680874, ILMN_1660232	134	398	9333	1.04999	1	0.998917	100
Annotation Cluster 10	Enrichment Score: 1.0935456132376373
Category	Term	Count	%	PValue	Genes	List Total	Pop Hits	Pop Total	Fold Enrichment	Bonferroni	Benjamini	FDR
GOTERM_CC_FAT	GO:0031982~vesicle	14	8.80503	0.032509	ILMN_1679858, ILMN_1740900, ILMN_1731206, ILMN_1789627, ILMN_1812031, ILMN_1664577, ILMN_1663035, ILMN_1738759, ILMN_1669273, ILMN_1769191, ILMN_1682015, ILMN_1801205, ILMN_1741566	119	533	8521	1.88081	0.999094	0.826505	34.1761
GOTERM_CC_FAT	GO:0031988~membrane-bounded vesicle	12	7.54717	0.0500793	ILMN_1679858, ILMN_1740900, ILMN_1731206, ILMN_1789627, ILMN_1682015, ILMN_1664577, ILMN_1812031, ILMN_1801205, ILMN_1741566, ILMN_1738759, ILMN_1669273	119	455	8521	1.88848	0.999981	0.837213	47.8004
GOTERM_CC_FAT	GO:0016023~cytoplasmic membrane-bounded vesicle	10	6.28931	0.155625	ILMN_1679858, ILMN_1731206, ILMN_1789627, ILMN_1682015, ILMN_1664577, ILMN_1812031, ILMN_1801205, ILMN_1738759, ILMN_1669273	119	440	8521	1.62739	1	0.936619	88.2398
GOTERM_CC_FAT	GO:0031410~cytoplasmic vesicle	11	6.91824	0.166754	ILMN_1679858, ILMN_1731206, ILMN_1789627, ILMN_1682015, ILMN_1664577, ILMN_1812031, ILMN_1801205, ILMN_1663035, ILMN_1738759, ILMN_1669273	119	509	8521	1.54746	1	0.936863	90.0572
